# Supplementary material for: A revision of the tribe Planitorini van Achterberg (Hymenoptera, Braconidae, Euphorinae), with description of a new genus from Australia
Source: Zookeys. 2017 Dec 4;(718):35–64. doi: 10.3897/zookeys.718.21151 (PMC5740435; doi:10.3897/zookeys.718.21151)
Supplement: XML Treatment for Planitorini [file zookeys.718.21151-treatment1.xml]

<!DOCTYPE tp:taxon-treatment
  PUBLIC "-//TaxonX//DTD Taxonomic Treatment Publishing DTD v0 20100105//EN" "tax-treatment-NSO.dtd">
<tp:taxon-treatment xmlns:tp="http://www.plazi.org/taxpub"><tp:treatment-meta><kwd-group><label>Taxon classification</label><kwd><named-content xmlns:xlink="http://www.w3.org/1999/xlink" content-type="kingdom">Animalia</named-content></kwd><kwd><named-content xmlns:xlink="http://www.w3.org/1999/xlink" content-type="order">Hymenoptera</named-content></kwd><kwd><named-content xmlns:xlink="http://www.w3.org/1999/xlink" content-type="family">Braconidae</named-content></kwd></kwd-group><mixed-citation publication-type="journal"><person-group><name><surname>van Achterberg</surname><given-names>Cornelis</given-names></name><name><surname>Quicke</surname><given-names>Donald L.J.</given-names></name><name><surname>Boring</surname><given-names>C. Andrew</given-names></name></person-group><article-title>A revision of the tribe <tp:taxon-name><tp:taxon-name-part taxon-name-part-type="tribe">Planitorini</tp:taxon-name-part></tp:taxon-name> van Achterberg (<tp:taxon-name><tp:taxon-name-part taxon-name-part-type="order">Hymenoptera</tp:taxon-name-part></tp:taxon-name>, <tp:taxon-name><tp:taxon-name-part taxon-name-part-type="family">Braconidae</tp:taxon-name-part></tp:taxon-name>, <tp:taxon-name><tp:taxon-name-part taxon-name-part-type="subfamily">Euphorinae</tp:taxon-name-part></tp:taxon-name>), with description of a new genus from Australia</article-title><source>Zookeys</source><day>4</day><month>12</month><year>2017</year><volume>2017</volume><issue>718</issue><fpage>35</fpage><lpage>64</lpage><pub-id pub-id-type="doi">10.3897/zookeys.718.21151</pub-id></mixed-citation></tp:treatment-meta><tp:nomenclature><tp:taxon-name>
            <tp:taxon-name-part taxon-name-part-type="tribe">Planitorini</tp:taxon-name-part>
          </tp:taxon-name><tp:taxon-authority>van Achterberg, 1995</tp:taxon-authority><xref ref-type="fig" rid="F1">Figs 1</xref><xref ref-type="fig" rid="F2">, 2–11</xref><xref ref-type="fig" rid="F3">, 12–16</xref><xref ref-type="fig" rid="F4">, 17–27</xref><xref ref-type="fig" rid="F5">, 28</xref><xref ref-type="fig" rid="F6">, 29–38</xref><xref ref-type="fig" rid="F7">, 39–44</xref><xref ref-type="fig" rid="F8">, 45</xref><xref ref-type="fig" rid="F9">, 46–55</xref><xref ref-type="fig" rid="F10">, 56–65</xref><xref ref-type="fig" rid="F11">, 66</xref><xref ref-type="fig" rid="F12">, 67–76</xref><xref ref-type="fig" rid="F13">, 77–83</xref><xref ref-type="fig" rid="F14">, 84–96</xref><tp:nomenclature-citation-list><tp:nomenclature-citation><tp:taxon-name>
                <tp:taxon-name-part taxon-name-part-type="tribe">Planitorini</tp:taxon-name-part>
              </tp:taxon-name><comment>van Achterberg, 1995: 46.</comment></tp:nomenclature-citation><tp:nomenclature-citation><tp:taxon-name>
                <tp:taxon-name-part taxon-name-part-type="tribe">Mannokeraiini</tp:taxon-name-part>
              </tp:taxon-name><comment>van Achterberg, 1995: 95. <bold>Syn. n</bold>.</comment></tp:nomenclature-citation></tp:nomenclature-citation-list></tp:nomenclature><tp:treatment-sec sec-type="diagnosis" id="SECID0EANAC"><title>Diagnosis.</title><p>Antenna of ♀ with 16–20 segments, and segments of apical half moniliform (Figs <xref ref-type="fig" rid="F2">11</xref>, <xref ref-type="fig" rid="F4">19</xref>, <xref ref-type="fig" rid="F6">38</xref>, <xref ref-type="fig" rid="F14">87</xref>), of ♂ with 28–32 segments and segments much longer than wide (Figs <xref ref-type="fig" rid="F3">13</xref>, <xref ref-type="fig" rid="F7">44</xref>, <xref ref-type="fig" rid="F9">51</xref>), pedicellus of ♀ narrower than scapus (Figs <xref ref-type="fig" rid="F4">19</xref>, <xref ref-type="fig" rid="F6">35</xref>, <xref ref-type="fig" rid="F10">58</xref>, <xref ref-type="fig" rid="F12">75</xref>; but much less so in <italic><tp:taxon-name><tp:taxon-name-part taxon-name-part-type="genus" reg="Planitorus">Planitorus</tp:taxon-name-part></tp:taxon-name></italic>: Fig. <xref ref-type="fig" rid="F14">95</xref>); maxillary palp with 6 segments and labial palp with 4 segments; antennal sockets on facial protuberance, sockets remain separated from each other by distance from socket to eye (Figs <xref ref-type="fig" rid="F4">23</xref>, <xref ref-type="fig" rid="F6">35</xref>, <xref ref-type="fig" rid="F10">57</xref>) or touching each other (Fig. <xref ref-type="fig" rid="F14">85</xref>); mesosoma depressed (Figs <xref ref-type="fig" rid="F4">19</xref>, <xref ref-type="fig" rid="F14">87</xref>) or normal (Figs <xref ref-type="fig" rid="F2">3</xref>, <xref ref-type="fig" rid="F5">28</xref>, <xref ref-type="fig" rid="F10">58</xref>); scutellar sulcus wide and more or less curved (Figs <xref ref-type="fig" rid="F7">41</xref>, <xref ref-type="fig" rid="F10">62</xref>, <xref ref-type="fig" rid="F12">69</xref>) or narrow and curved (Figs <xref ref-type="fig" rid="F14">90</xref>); ♀ wingless (Fig. <xref ref-type="fig" rid="F4">18</xref>) or macropterous (Figs <xref ref-type="fig" rid="F2">2</xref>, <xref ref-type="fig" rid="F10">56</xref>, <xref ref-type="fig" rid="F14">84</xref>) as males; veins 3-M and 2-1A of fore wing largely unsclerotized (Figs <xref ref-type="fig" rid="F12">67</xref>, <xref ref-type="fig" rid="F14">84</xref>); vein m-cu of fore wing postfurcal (Figs <xref ref-type="fig" rid="F2">2</xref>, <xref ref-type="fig" rid="F10">56</xref>, <xref ref-type="fig" rid="F14">84</xref>); vein CU1b of fore wing absent (Figs <xref ref-type="fig" rid="F2">2</xref>, <xref ref-type="fig" rid="F6">29</xref>, <xref ref-type="fig" rid="F10">56</xref>, <xref ref-type="fig" rid="F14">84</xref>); vein 2-M of fore wing distinctly longer than vein 3-SR (Figs <xref ref-type="fig" rid="F2">2</xref>, <xref ref-type="fig" rid="F10">56</xref>, <xref ref-type="fig" rid="F14">84</xref>); vein M+CU of hind wing 2.0–2.5 times as long as vein 1-M and vein 1-M 1.3–2.0 times as long as vein 1r-m (Figs <xref ref-type="fig" rid="F2">2</xref>, <xref ref-type="fig" rid="F6">29</xref>, <xref ref-type="fig" rid="F10">56</xref>, <xref ref-type="fig" rid="F14">84</xref>); fore leg of ♀ robust (Figs <xref ref-type="fig" rid="F2">7</xref>, <xref ref-type="fig" rid="F4">21</xref>, <xref ref-type="fig" rid="F6">37</xref>, <xref ref-type="fig" rid="F10">63</xref>, <xref ref-type="fig" rid="F12">76</xref>, <xref ref-type="fig" rid="F14">89</xref>); first metasomal tergite narrow basally, more or less petiolate and its spiracle submedially situated (Figs <xref ref-type="fig" rid="F4">22</xref>, <xref ref-type="fig" rid="F6">32</xref>, <xref ref-type="fig" rid="F9">49</xref>, <xref ref-type="fig" rid="F10">59</xref>, <xref ref-type="fig" rid="F14">93</xref>), basal quarter or half of first metasomal tergite tube-shaped, first sternite more or less free from tergite in males of <italic><tp:taxon-name><tp:taxon-name-part taxon-name-part-type="genus" reg="Mannokeraia">Mannokeraia</tp:taxon-name-part></tp:taxon-name></italic> and in other <tp:taxon-name><tp:taxon-name-part taxon-name-part-type="tribe">Planitorini</tp:taxon-name-part></tp:taxon-name>, but ventrally closed in females of <italic><tp:taxon-name><tp:taxon-name-part taxon-name-part-type="genus" reg="Mannokeraia">Mannokeraia</tp:taxon-name-part></tp:taxon-name></italic>.</p></tp:treatment-sec><tp:treatment-sec sec-type="notes" id="SECID0EBFAE"><title>Notes.</title><p>The DNA analysis by <xref ref-type="bibr" rid="B4">Stigenberg et al. (2015)</xref> clearly shows that despite the different general morphology of the adults both tribes belong together. The more or less developed facial prominence, the largely unsclerotized vein 3-M of fore wing, the basally narrow first tergite and the apical moniliform antennal segments of females are shared by all three genera.</p></tp:treatment-sec><tp:treatment-sec sec-type="key" id="SECID0ELFAE"><title>Key to genera of the <tp:taxon-name><tp:taxon-name-part taxon-name-part-type="tribe">Planitorini</tp:taxon-name-part></tp:taxon-name> van Achterberg</title><table-wrap content-type="key" position="anchor" orientation="portrait"><table id="TID0EVEAC" rules="all"><tbody><tr><td rowspan="1" colspan="1">1</td><td rowspan="1" colspan="1">Antennal sockets touching each other (Fig. <xref ref-type="fig" rid="F14">85</xref>); epistomal suture absent and clypeus not differentiated from face dorsally (Fig. <xref ref-type="fig" rid="F14">86</xref>); scutellar sulcus narrow and finely crenulate (Fig. <xref ref-type="fig" rid="F14">90</xref>); head elongate ventrally, malar space about 0.7 times height of eye in anterior view (Fig. <xref ref-type="fig" rid="F14">86</xref>); posterior half of mesopleuron depressed and divided into two parts by linear episternal scrobe (Fig. <xref ref-type="fig" rid="F14">87</xref>); fore tarsal segments of both sexes strongly widened (Fig. <xref ref-type="fig" rid="F14">94</xref>); face strongly convex medio-dorsally (Fig. <xref ref-type="fig" rid="F14">86</xref>); mesosternal sulcus absent and area smooth; postpectal carina absent medio-ventrally; pedicellus slightly narrower than scapus (Fig. <xref ref-type="fig" rid="F14">87</xref>)</td><td rowspan="1" colspan="1">
                    <bold><italic><tp:taxon-name><tp:taxon-name-part taxon-name-part-type="genus" reg="Planitorus">Planitorus</tp:taxon-name-part></tp:taxon-name></italic> van Achterberg, 1995</bold>
                  </td></tr><tr><td rowspan="1" colspan="1">–</td><td rowspan="1" colspan="1">Antennal sockets remaining separate from each other (Figs <xref ref-type="fig" rid="F2">8</xref>, <xref ref-type="fig" rid="F6">35</xref>, <xref ref-type="fig" rid="F10">57</xref>); epistomal suture distinctly impressed and clypeus differentiated from face dorsally (Figs <xref ref-type="fig" rid="F2">8</xref>, <xref ref-type="fig" rid="F6">34</xref>, <xref ref-type="fig" rid="F9">52</xref>, <xref ref-type="fig" rid="F10">57</xref>); scutellar sulcus wide and coarsely crenulate (Figs <xref ref-type="fig" rid="F2">4</xref>, <xref ref-type="fig" rid="F10">62</xref>; less in wingless specimens: Fig. <xref ref-type="fig" rid="F4">18</xref>); head normal ventrally, malar space 0.15–0.30 times height of eye in anterior view (Figs <xref ref-type="fig" rid="F2">8</xref>, <xref ref-type="fig" rid="F4">23</xref>, <xref ref-type="fig" rid="F6">34</xref>, <xref ref-type="fig" rid="F10">57</xref>); posterior half of mesopleuron convex and undivided, only with elliptical episternal scrobe (Figs <xref ref-type="fig" rid="F6">30</xref>, <xref ref-type="fig" rid="F10">58</xref>); fore tarsal segments of ♂ slender and of ♀ moderately wide (Figs <xref ref-type="fig" rid="F6">37</xref>, <xref ref-type="fig" rid="F10">64</xref>); face moderately convex medio-dorsally (Figs <xref ref-type="fig" rid="F6">34</xref>, <xref ref-type="fig" rid="F10">57</xref>); mesosternal sulcus distinctly impressed and crenulate; postpectal carina variable, often present medio-ventrally; pedicellus much narrower than scapus (Figs <xref ref-type="fig" rid="F6">35</xref>, <xref ref-type="fig" rid="F10">58</xref>)</td><td rowspan="1" colspan="1">
                    <bold>2</bold>
                  </td></tr><tr><td rowspan="1" colspan="1">2</td><td rowspan="1" colspan="1">Dorsope of first tergite large and deep and tergite about 1.5 times longer than its apical width (Figs <xref ref-type="fig" rid="F10">59</xref>, <xref ref-type="fig" rid="F12">70</xref>, <xref ref-type="fig" rid="F13">78</xref>); ovipositor nearly cylindrical (Fig. <xref ref-type="fig" rid="F10">58</xref>); clypeus elliptical, medially high and ventrally flattened, without space between closed mandibles and clypeus (Figs <xref ref-type="fig" rid="F10">57</xref>, <xref ref-type="fig" rid="F12">73</xref>, <xref ref-type="fig" rid="F13">82</xref>); hind coxa at most basally finely rugose and remainder largely smooth (Figs <xref ref-type="fig" rid="F10">65</xref>, <xref ref-type="fig" rid="F11">66</xref>, <xref ref-type="fig" rid="F12">68</xref>); fore tibia of ♀ with at most some spiny bristles (Fig. <xref ref-type="fig" rid="F10">63</xref>, <xref ref-type="fig" rid="F12">76</xref>); both sexes macropterous</td><td rowspan="1" colspan="1">
                    <bold><italic><tp:taxon-name><tp:taxon-name-part taxon-name-part-type="genus" reg="Paramannokeraia">Paramannokeraia</tp:taxon-name-part></tp:taxon-name></italic> van Achterberg &amp; Quicke, gen. n.</bold>
                  </td></tr><tr><td rowspan="1" colspan="1">–</td><td rowspan="1" colspan="1">Dorsope of first tergite absent or (rarely) shallowly impressed and tergite 2.2–2.9 times longer than its apical width (Figs <xref ref-type="fig" rid="F2">5</xref>, <xref ref-type="fig" rid="F4">22</xref>, <xref ref-type="fig" rid="F6">32</xref>, <xref ref-type="fig" rid="F9">49</xref>); ovipositor strongly compressed (Figs <xref ref-type="fig" rid="F1">1</xref>, <xref ref-type="fig" rid="F4">19</xref>, <xref ref-type="fig" rid="F4">20</xref>, <xref ref-type="fig" rid="F5">28</xref>); clypeus strongly transverse, medially low and with steep ventral face, and often with space between closed mandibles and clypeus (Figs <xref ref-type="fig" rid="F2">8</xref>, <xref ref-type="fig" rid="F4">23</xref>, <xref ref-type="fig" rid="F6">34</xref>); hind coxa completely rugose or punctate (Figs <xref ref-type="fig" rid="F4">27</xref>, <xref ref-type="fig" rid="F9">47</xref>); fore tibia of ♀ with distinct spines (Figs <xref ref-type="fig" rid="F2">7</xref>, <xref ref-type="fig" rid="F4">21</xref>, <xref ref-type="fig" rid="F6">37</xref>); ♀ wingless (Fig. <xref ref-type="fig" rid="F4">19</xref>) or both sexes macropterous</td><td rowspan="1" colspan="1">
                    <bold><italic><tp:taxon-name><tp:taxon-name-part taxon-name-part-type="genus" reg="Mannokeraia">Mannokeraia</tp:taxon-name-part></tp:taxon-name></italic> van Achterberg, 1995</bold>
                  </td></tr></tbody></table></table-wrap></tp:treatment-sec><tp:treatment-sec><!--Section generated to contain objects referenced in tp:taxon-treatment.--><fig id="F1" position="float" orientation="portrait"><label>Figure 1.</label><caption><p>
                <italic><tp:taxon-name><tp:taxon-name-part taxon-name-part-type="genus" reg="Mannokeraia">Mannokeraia</tp:taxon-name-part> <tp:taxon-name-part taxon-name-part-type="species" reg="albipalpis">albipalpis</tp:taxon-name-part></tp:taxon-name></italic> sp. n., ♀, holotype, habitus, lateral aspect.</p></caption><graphic xmlns:xlink="http://www.w3.org/1999/xlink" xlink:href="zookeys-718-065-g001.jpg" position="float" orientation="portrait" xlink:type="simple" id="oo_171695.jpg"/></fig><fig id="F2" position="float" orientation="portrait"><label>Figures 2–11.</label><caption><p>
                <italic><tp:taxon-name><tp:taxon-name-part taxon-name-part-type="genus" reg="Mannokeraia">Mannokeraia</tp:taxon-name-part> <tp:taxon-name-part taxon-name-part-type="species" reg="albipalpis">albipalpis</tp:taxon-name-part></tp:taxon-name></italic> sp. n., ♀, holotype. <bold>2</bold> wings <bold>3</bold> mesosoma, lateral aspect <bold>4</bold> mesosoma, dorsal aspect <bold>5</bold> propodeum, first–third metasomal tergites, dorsal aspect <bold>6</bold> hind leg, lateral aspect <bold>7</bold> fore legs, inner aspect <bold>8</bold> head, anterior aspect <bold>9</bold> head, dorsal aspect <bold>10</bold> head, lateral aspect <bold>11</bold> antennae, ventral aspect.</p></caption><graphic xmlns:xlink="http://www.w3.org/1999/xlink" xlink:href="zookeys-718-065-g002.jpg" position="float" orientation="portrait" xlink:type="simple" id="oo_171696.jpg"/></fig><fig id="F3" position="float" orientation="portrait"><label>Figures 12–16.</label><caption><p>
                <italic><tp:taxon-name><tp:taxon-name-part taxon-name-part-type="genus" reg="Mannokeraia">Mannokeraia</tp:taxon-name-part> <tp:taxon-name-part taxon-name-part-type="species" reg="albipalpis">albipalpis</tp:taxon-name-part></tp:taxon-name></italic> sp. n., ♂, paratype. <bold>12</bold> antenna, dorso-lateral aspect <bold>13</bold> habitus, lateral aspect <bold>14</bold> mesosoma, lateral aspect <bold>15</bold> mesosoma, dorsal aspect <bold>16</bold> head, dorsal aspect.</p></caption><graphic xmlns:xlink="http://www.w3.org/1999/xlink" xlink:href="zookeys-718-065-g003.jpg" position="float" orientation="portrait" xlink:type="simple" id="oo_171697.jpg"/></fig><fig id="F4" position="float" orientation="portrait"><label>Figures 17–27.</label><caption><p>
                <italic><tp:taxon-name><tp:taxon-name-part taxon-name-part-type="genus" reg="Mannokeraia">Mannokeraia</tp:taxon-name-part> <tp:taxon-name-part taxon-name-part-type="species" reg="aptera">aptera</tp:taxon-name-part></tp:taxon-name></italic> van Achterberg, ♀, holotype. <bold>17</bold> head, dorsal aspect <bold>18</bold> mesosoma, dorsal aspect <bold>19</bold> habitus, lateral aspect <bold>20</bold> ovipositor, ventral aspect <bold>21</bold>, fore tarsus, lateral aspect <bold>22</bold> first-third metasomal tergites, dorsal aspect <bold>23</bold> head, anterior aspect <bold>24</bold> apex of antenna, lateral aspect <bold>25</bold> middle tarsus, lateral aspect <bold>26</bold> outer hind claw, lateral aspect <bold>27</bold> hind leg, lateral aspect. 17, 18, 22, 23: 2.2× scale-line; 19, 20, 27: 1.0×; 21, 24, 25: 3.3×; 26: 2.5×. From: <xref ref-type="bibr" rid="B8">van Achterberg (1995)</xref>.</p></caption><graphic xmlns:xlink="http://www.w3.org/1999/xlink" xlink:href="zookeys-718-065-g004.jpg" position="float" orientation="portrait" xlink:type="simple" id="oo_171698.jpg"/></fig><fig id="F5" position="float" orientation="portrait"><label>Figure 28.</label><caption><p>
                <italic><tp:taxon-name><tp:taxon-name-part taxon-name-part-type="genus" reg="Mannokeraia">Mannokeraia</tp:taxon-name-part> <tp:taxon-name-part taxon-name-part-type="species" reg="nigrita">nigrita</tp:taxon-name-part></tp:taxon-name></italic> sp. n., ♀, holotype, habitus, lateral aspect.</p></caption><graphic xmlns:xlink="http://www.w3.org/1999/xlink" xlink:href="zookeys-718-065-g005.jpg" position="float" orientation="portrait" xlink:type="simple" id="oo_171699.jpg"/></fig><fig id="F6" position="float" orientation="portrait"><label>Figures 29–38.</label><caption><p>
                <italic><tp:taxon-name><tp:taxon-name-part taxon-name-part-type="genus" reg="Mannokeraia">Mannokeraia</tp:taxon-name-part> <tp:taxon-name-part taxon-name-part-type="species" reg="nigrita">nigrita</tp:taxon-name-part></tp:taxon-name></italic> sp. n., ♀, holotype. <bold>29</bold> wings <bold>30</bold> mesosoma, lateral aspect <bold>31</bold> mesosoma, dorsal aspect <bold>32</bold> propodeum, first–third metasomal tergites, dorsal aspect <bold>33</bold> hind leg, lateral aspect <bold>34</bold> head, anterior aspect <bold>35</bold> head, dorsal aspect <bold>36</bold> head, lateral aspect <bold>37</bold> fore legs, inner aspect <bold>38</bold> antenna, lateral aspect.</p></caption><graphic xmlns:xlink="http://www.w3.org/1999/xlink" xlink:href="zookeys-718-065-g006.jpg" position="float" orientation="portrait" xlink:type="simple" id="oo_171700.jpg"/></fig><fig id="F7" position="float" orientation="portrait"><label>Figures 39–44.</label><caption><p>
                <italic><tp:taxon-name><tp:taxon-name-part taxon-name-part-type="genus" reg="Mannokeraia">Mannokeraia</tp:taxon-name-part> <tp:taxon-name-part taxon-name-part-type="species" reg="nigrita">nigrita</tp:taxon-name-part></tp:taxon-name></italic> sp. n., ♂, paratype. <bold>39</bold> habitus, lateral aspect <bold>40</bold> mesosoma, lateral aspect <bold>41</bold> mesosoma, dorsal aspect <bold>42</bold> fore leg, lateral aspect <bold>43</bold> head, dorsal aspect <bold>44</bold> antenna, lateral aspect.</p></caption><graphic xmlns:xlink="http://www.w3.org/1999/xlink" xlink:href="zookeys-718-065-g007.jpg" position="float" orientation="portrait" xlink:type="simple" id="oo_171701.jpg"/></fig><fig id="F8" position="float" orientation="portrait"><label>Figure 45.</label><caption><p>
                <italic><tp:taxon-name><tp:taxon-name-part taxon-name-part-type="genus" reg="Mannokeraia">Mannokeraia</tp:taxon-name-part> <tp:taxon-name-part taxon-name-part-type="species" reg="punctata">punctata</tp:taxon-name-part></tp:taxon-name></italic> sp. n., ♂, holotype, habitus, lateral aspect.</p></caption><graphic xmlns:xlink="http://www.w3.org/1999/xlink" xlink:href="zookeys-718-065-g008.jpg" position="float" orientation="portrait" xlink:type="simple" id="oo_171702.jpg"/></fig><fig id="F9" position="float" orientation="portrait"><label>Figures 46–55.</label><caption><p>
                <italic><tp:taxon-name><tp:taxon-name-part taxon-name-part-type="genus" reg="Mannokeraia">Mannokeraia</tp:taxon-name-part> <tp:taxon-name-part taxon-name-part-type="species" reg="punctata">punctata</tp:taxon-name-part></tp:taxon-name></italic> sp. n., ♂, holotype. <bold>46</bold> wings <bold>47</bold> mesosoma, lateral aspect <bold>48</bold> mesosoma, dorsal aspect <bold>49</bold> propodeum, first–third metasomal tergites, dorsal aspect <bold>50</bold> hind leg, lateral aspect <bold>51</bold> antenna, lateral aspect <bold>52</bold> head, anterior aspect <bold>53</bold> head, dorsal aspect <bold>54</bold> head, lateral aspect <bold>55</bold> fore legs, inner aspect.</p></caption><graphic xmlns:xlink="http://www.w3.org/1999/xlink" xlink:href="zookeys-718-065-g009.jpg" position="float" orientation="portrait" xlink:type="simple" id="oo_171703.jpg"/></fig><fig id="F10" position="float" orientation="portrait"><label>Figures 56–65.</label><caption><p>
                <italic><tp:taxon-name><tp:taxon-name-part taxon-name-part-type="genus" reg="Paramannokeraia">Paramannokeraia</tp:taxon-name-part> <tp:taxon-name-part taxon-name-part-type="species" reg="gibsoni">gibsoni</tp:taxon-name-part></tp:taxon-name></italic> gen. n. &amp; sp. n., ♀, holotype. <bold>56</bold> wings <bold>57</bold> head, anterior aspect <bold>58</bold> habitus, lateral aspect <bold>59</bold> first metasomal tergite, dorsal aspect <bold>60</bold> outer hind claw, lateral aspect <bold>61</bold> head, dorsal aspect <bold>62</bold> mesosoma, dorsal aspect <bold>63</bold> fore femur and tibia, lateral aspect <bold>64</bold> fore tarsus, dorsal aspect <bold>65</bold> hind leg, lateral aspect. 56, 58, 65: scale-line (= 1×); 57, 59, 61, 62, 64: 2.0×; 63: 2.2×; 60: 3.2×.</p></caption><graphic xmlns:xlink="http://www.w3.org/1999/xlink" xlink:href="zookeys-718-065-g010.jpg" position="float" orientation="portrait" xlink:type="simple" id="oo_171704.jpg"/></fig><fig id="F11" position="float" orientation="portrait"><label>Figure 66.</label><caption><p>
                <italic><tp:taxon-name><tp:taxon-name-part taxon-name-part-type="genus" reg="Paramannokeraia">Paramannokeraia</tp:taxon-name-part> <tp:taxon-name-part taxon-name-part-type="species" reg="juliae">juliae</tp:taxon-name-part></tp:taxon-name></italic> gen. n. &amp; sp. n., ♀, holotype, habitus, lateral aspect.</p></caption><graphic xmlns:xlink="http://www.w3.org/1999/xlink" xlink:href="zookeys-718-065-g011.jpg" position="float" orientation="portrait" xlink:type="simple" id="oo_171705.jpg"/></fig><fig id="F12" position="float" orientation="portrait"><label>Figures 67–76.</label><caption><p>
                <italic><tp:taxon-name><tp:taxon-name-part taxon-name-part-type="genus" reg="Paramannokeraia">Paramannokeraia</tp:taxon-name-part> <tp:taxon-name-part taxon-name-part-type="species" reg="juliae">juliae</tp:taxon-name-part></tp:taxon-name></italic> gen. n. &amp; sp. n., ♀, holotype. <bold>67</bold> wings <bold>68</bold> mesosoma, lateral aspect <bold>69</bold> mesosoma, dorsal aspect <bold>70</bold> propodeum, first–third metasomal tergites, dorsal aspect <bold>71</bold> hind leg, lateral aspect <bold>72</bold> antenna <bold>73</bold> head, anterior aspect <bold>74</bold> head, dorsal aspect <bold>75</bold> head, lateral aspect <bold>76</bold> fore legs, inner aspect.</p></caption><graphic xmlns:xlink="http://www.w3.org/1999/xlink" xlink:href="zookeys-718-065-g012.jpg" position="float" orientation="portrait" xlink:type="simple" id="oo_171706.jpg"/></fig><fig id="F13" position="float" orientation="portrait"><label>Figures 77–83.</label><caption><p>
                <italic><tp:taxon-name><tp:taxon-name-part taxon-name-part-type="genus" reg="Paramannokeraia">Paramannokeraia</tp:taxon-name-part> <tp:taxon-name-part taxon-name-part-type="species" reg="juliae">juliae</tp:taxon-name-part></tp:taxon-name></italic> gen. n. &amp; sp. n., ♂, paratype. <bold>77</bold> habitus, lateral aspect <bold>78</bold> mesosoma, dorsal aspect <bold>79</bold> hind leg, lateral aspect <bold>80</bold> fore leg, lateral aspect <bold>81</bold> antenna <bold>82</bold> head, anterior aspect <bold>83</bold> head, dorsal aspect.</p></caption><graphic xmlns:xlink="http://www.w3.org/1999/xlink" xlink:href="zookeys-718-065-g013.jpg" position="float" orientation="portrait" xlink:type="simple" id="oo_171707.jpg"/></fig><fig id="F14" position="float" orientation="portrait"><label>Figures 84–96.</label><caption><p>
                <italic><tp:taxon-name><tp:taxon-name-part taxon-name-part-type="genus" reg="Planitorus">Planitorus</tp:taxon-name-part> <tp:taxon-name-part taxon-name-part-type="species" reg="breviflagellaris">breviflagellaris</tp:taxon-name-part></tp:taxon-name></italic> van Achterberg, ♀, holotype. <bold>84</bold> wings <bold>85</bold> head, dorsal aspect <bold>86</bold> head, frontal aspect <bold>87</bold> habitus, lateral aspect <bold>88</bold> ovipositor, ventral aspect <bold>89</bold> fore femur, lateral aspect <bold>90</bold> mesosoma, dorsal aspect <bold>91</bold> apex of antenna <bold>92</bold> outer hind claw, lateral aspect <bold>93</bold> first metasomal tergite, dorsal aspect <bold>94</bold> fore tibia and tarsus, mainly lateral aspect <bold>95</bold> base of antenna, lateral aspect <bold>96</bold> hind leg, lateral aspect. 84, 87–90, 93, 95: 1.0× scale-line; 85, 86: 1.6×; 91, 92, 94, 96: 2.5×. From: <xref ref-type="bibr" rid="B8">van Achterberg (1995)</xref>.</p></caption><graphic xmlns:xlink="http://www.w3.org/1999/xlink" xlink:href="zookeys-718-065-g014.jpg" position="float" orientation="portrait" xlink:type="simple" id="oo_171708.jpg"/></fig></tp:treatment-sec><ref-list><ref id="B8"><mixed-citation xmlns:xlink="http://www.w3.org/1999/xlink" xlink:type="simple">
          <person-group><name name-style="western"><surname>van Achterberg</surname><given-names>C</given-names></name></person-group> (<year>1995</year>) <article-title>Generic revision of the subfamily <tp:taxon-name><tp:taxon-name-part taxon-name-part-type="subfamily">Betylobraconinae</tp:taxon-name-part></tp:taxon-name> (<tp:taxon-name><tp:taxon-name-part taxon-name-part-type="order">Hymenoptera</tp:taxon-name-part></tp:taxon-name>: <tp:taxon-name><tp:taxon-name-part taxon-name-part-type="family">Braconidae</tp:taxon-name-part></tp:taxon-name>) and other groups with modified fore tarsus.</article-title> <source>Zoologische Verhandelingen, Leiden</source> <volume>298</volume>: <fpage>1</fpage>–<lpage>242</lpage>.</mixed-citation></ref><ref id="B4"><mixed-citation xmlns:xlink="http://www.w3.org/1999/xlink" xlink:type="simple">
          <person-group><name name-style="western"><surname>Stigenberg</surname><given-names>J</given-names></name><name name-style="western"><surname>Boring</surname><given-names>CA</given-names></name><name name-style="western"><surname>Ronquist</surname><given-names>F</given-names></name></person-group> (<year>2015</year>) <article-title>Phylogeny of the parasitic wasp subfamily <tp:taxon-name><tp:taxon-name-part taxon-name-part-type="subfamily">Euphorinae</tp:taxon-name-part></tp:taxon-name> (<tp:taxon-name><tp:taxon-name-part taxon-name-part-type="family">Braconidae</tp:taxon-name-part></tp:taxon-name>) and evolution of its host preferences.</article-title> <source>Systematic Entomology</source> <volume>40</volume>: <fpage>570</fpage>–<lpage>591</lpage>. <ext-link xlink:type="simple" ext-link-type="doi" xlink:href="10.1111/syen.12122">https://doi.org/10.1111/syen.12122</ext-link></mixed-citation></ref></ref-list></tp:taxon-treatment>
