# Supplementary material for: A revision of the tribe Planitorini van Achterberg (Hymenoptera, Braconidae, Euphorinae), with description of a new genus from Australia
Source: Zookeys. 2017 Dec 4;(718):35–64. doi: 10.3897/zookeys.718.21151 (PMC5740435; doi:10.3897/zookeys.718.21151)
Supplement: XML Treatment for Mannokeraia [file zookeys.718.21151-treatment2.xml]

<!DOCTYPE tp:taxon-treatment
  PUBLIC "-//TaxonX//DTD Taxonomic Treatment Publishing DTD v0 20100105//EN" "tax-treatment-NSO.dtd">
<tp:taxon-treatment xmlns:tp="http://www.plazi.org/taxpub"><tp:treatment-meta><kwd-group><label>Taxon classification</label><kwd><named-content xmlns:xlink="http://www.w3.org/1999/xlink" content-type="kingdom">Animalia</named-content></kwd><kwd><named-content xmlns:xlink="http://www.w3.org/1999/xlink" content-type="order">Hymenoptera</named-content></kwd><kwd><named-content xmlns:xlink="http://www.w3.org/1999/xlink" content-type="family">Braconidae</named-content></kwd></kwd-group><mixed-citation publication-type="journal"><person-group><name><surname>van Achterberg</surname><given-names>Cornelis</given-names></name><name><surname>Quicke</surname><given-names>Donald L.J.</given-names></name><name><surname>Boring</surname><given-names>C. Andrew</given-names></name></person-group><article-title>A revision of the tribe <tp:taxon-name><tp:taxon-name-part taxon-name-part-type="tribe">Planitorini</tp:taxon-name-part></tp:taxon-name> van Achterberg (<tp:taxon-name><tp:taxon-name-part taxon-name-part-type="order">Hymenoptera</tp:taxon-name-part></tp:taxon-name>, <tp:taxon-name><tp:taxon-name-part taxon-name-part-type="family">Braconidae</tp:taxon-name-part></tp:taxon-name>, <tp:taxon-name><tp:taxon-name-part taxon-name-part-type="subfamily">Euphorinae</tp:taxon-name-part></tp:taxon-name>), with description of a new genus from Australia</article-title><source>Zookeys</source><day>4</day><month>12</month><year>2017</year><volume>2017</volume><issue>718</issue><fpage>35</fpage><lpage>64</lpage><pub-id pub-id-type="doi">10.3897/zookeys.718.21151</pub-id></mixed-citation></tp:treatment-meta><tp:nomenclature><tp:taxon-name>
            <tp:taxon-name-part taxon-name-part-type="genus" reg="Mannokeraia">Mannokeraia</tp:taxon-name-part>
          </tp:taxon-name><tp:taxon-authority>van Achterberg, 1995</tp:taxon-authority><xref ref-type="fig" rid="F1">Figs 1</xref><xref ref-type="fig" rid="F2">, 2–11</xref><xref ref-type="fig" rid="F3">, 12–16</xref><xref ref-type="fig" rid="F4">, 17–27</xref><xref ref-type="fig" rid="F5">, 28</xref><xref ref-type="fig" rid="F6">, 29–38</xref><xref ref-type="fig" rid="F7">, 39–44</xref><xref ref-type="fig" rid="F8">, 45</xref><xref ref-type="fig" rid="F9">, 46–55</xref><!--PageBreak--><tp:nomenclature-citation-list><tp:nomenclature-citation><tp:taxon-name>
                <tp:taxon-name-part taxon-name-part-type="genus" reg="Mannokeraia">Mannokeraia</tp:taxon-name-part>
              </tp:taxon-name><comment>van Achterberg, 1995: 96–97.</comment></tp:nomenclature-citation></tp:nomenclature-citation-list></tp:nomenclature><tp:treatment-sec sec-type="type species" id="SECID0EISAE"><title>Type species.</title><p>
            <italic><tp:taxon-name><tp:taxon-name-part taxon-name-part-type="genus" reg="Mannokeraia">Mannokeraia</tp:taxon-name-part> <tp:taxon-name-part taxon-name-part-type="species" reg="aptera">aptera</tp:taxon-name-part></tp:taxon-name></italic> van Achterberg, 1995 (examined).</p></tp:treatment-sec><tp:treatment-sec sec-type="diagnosis" id="SECID0EZSAE"><title>Diagnosis.</title><p>Antenna of ♀ with 16–20 segments, and segments of apical half moniliform (Figs <xref ref-type="fig" rid="F2">11</xref>, <xref ref-type="fig" rid="F4">19</xref>, <xref ref-type="fig" rid="F6">38</xref>), of ♂ with 31–32 segments and segments much longer than wide (Figs <xref ref-type="fig" rid="F3">12</xref>, <xref ref-type="fig" rid="F7">44</xref>); clypeus strongly transverse and with steep ventral face, usually with transverse space between clypeus and closed mandibles (Figs <xref ref-type="fig" rid="F6">34</xref>, <xref ref-type="fig" rid="F9">52</xref>); absent in <italic><tp:taxon-name><tp:taxon-name-part taxon-name-part-type="genus" reg="Mannokeraia">M.</tp:taxon-name-part> <tp:taxon-name-part taxon-name-part-type="species" reg="aptera">aptera</tp:taxon-name-part></tp:taxon-name></italic>: Fig. <xref ref-type="fig" rid="F4">23</xref>); head transverse and enlarged behind eyes (Figs <xref ref-type="fig" rid="F2">9</xref>, <xref ref-type="fig" rid="F4">17</xref>, <xref ref-type="fig" rid="F6">35</xref>, <xref ref-type="fig" rid="F7">43</xref>, <xref ref-type="fig" rid="F9">53</xref>); pronotal collar reaching level of mesoscutum in wingless females (Fig. <xref ref-type="fig" rid="F4">19</xref>), but much lower in macropterous specimens (Figs <xref ref-type="fig" rid="F2">3</xref>, <xref ref-type="fig" rid="F9">47</xref>); notauli reduced or united posteriorly (Figs <xref ref-type="fig" rid="F6">31</xref>, <xref ref-type="fig" rid="F7">41</xref>, <xref ref-type="fig" rid="F9">48</xref>); mesosternal sulcus distinct and crenulate; postpectal carina distinct medio-ventrally (but not visible in <italic><tp:taxon-name><tp:taxon-name-part taxon-name-part-type="genus" reg="Mannokeraia">M.</tp:taxon-name-part> <tp:taxon-name-part taxon-name-part-type="species" reg="aptera">aptera</tp:taxon-name-part></tp:taxon-name></italic>); fore tibia of ♀ with distinct spines; hind coxa completely rugose; hind tibia densely striated; tarsal claws with a rounded lobe; dorsope of first tergite absent (at most weakly developed in <italic><tp:taxon-name><tp:taxon-name-part taxon-name-part-type="genus" reg="Mannokeraia">M.</tp:taxon-name-part> <tp:taxon-name-part taxon-name-part-type="species" reg="albipalpis">albipalpis</tp:taxon-name-part></tp:taxon-name></italic>), 2.2–2.9 times longer than its apical width and tergite weakly widened posteriorly (Figs <xref ref-type="fig" rid="F2">5</xref>, <xref ref-type="fig" rid="F4">22</xref>, <!--PageBreak-->32, 49); ovipositor strongly compressed (Figs <xref ref-type="fig" rid="F1">1</xref>, <xref ref-type="fig" rid="F4">19</xref>, <xref ref-type="fig" rid="F4">20</xref>, <xref ref-type="fig" rid="F5">28</xref>); ♀ wingless (Fig. <xref ref-type="fig" rid="F4">19</xref>) or both sexes macropterous (Figs <xref ref-type="fig" rid="F1">1</xref>, <xref ref-type="fig" rid="F5">28</xref>).</p></tp:treatment-sec><tp:treatment-sec sec-type="distribution" id="SECID0ESXAE"><title>Distribution.</title><p>Australia: four species.</p></tp:treatment-sec><tp:treatment-sec sec-type="biology" id="SECID0EXXAE"><title>Biology.</title><p>Unknown.</p></tp:treatment-sec><tp:treatment-sec sec-type="key" id="SECID0E3XAE"><title>Key to species of <italic><tp:taxon-name><tp:taxon-name-part taxon-name-part-type="genus" reg="Mannokeraia">Mannokeraia</tp:taxon-name-part></tp:taxon-name></italic> van Achterberg</title><table-wrap content-type="key" position="anchor" orientation="portrait"><table id="TID0E6KAC" rules="all"><tbody><tr><td rowspan="1" colspan="1">1</td><td rowspan="1" colspan="1">Setose part of ovipositor sheath about 0.2 times as long as hind tibia (Fig. <xref ref-type="fig" rid="F4">19</xref>); propodeum smooth medially (Fig. <xref ref-type="fig" rid="F4">18</xref>); mesoscutum of ♀ at upper level of pronotum (Fig. <xref ref-type="fig" rid="F4">19</xref>); without space between clypeus and closed mandibles (Fig. <xref ref-type="fig" rid="F4">23</xref>); ♀ apterous (only with short wing pads: Fig. <xref ref-type="fig" rid="F4">18</xref>; ♂ unknown)</td><td rowspan="1" colspan="1">
                    <bold><italic><tp:taxon-name><tp:taxon-name-part taxon-name-part-type="genus" reg="Mannokeraia">M.</tp:taxon-name-part> <tp:taxon-name-part taxon-name-part-type="species" reg="aptera">aptera</tp:taxon-name-part></tp:taxon-name></italic></bold> van Achterberg, 1995</td></tr><tr><td rowspan="1" colspan="1">–</td><td rowspan="1" colspan="1">Setose part of ovipositor sheath 0.5–0.6 times as long as hind tibia (Figs <xref ref-type="fig" rid="F1">1</xref>, <xref ref-type="fig" rid="F5">28</xref>); propodeum rugose or densely punctate medially (Figs <xref ref-type="fig" rid="F2">4</xref>, <xref ref-type="fig" rid="F6">31</xref>, <xref ref-type="fig" rid="F7">41</xref>, <xref ref-type="fig" rid="F9">49</xref>); mesosternum of both sexes far above upper level of pronotum (Figs <xref ref-type="fig" rid="F2">3</xref>, <xref ref-type="fig" rid="F6">30</xref>, <xref ref-type="fig" rid="F9">47</xref>); with transverse space between clypeus and closed mandibles (Figs <xref ref-type="fig" rid="F6">34</xref>, <xref ref-type="fig" rid="F9">52</xref>); both sexes macropterous</td><td rowspan="1" colspan="1">
                    <bold>2</bold>
                  </td></tr><tr><td rowspan="1" colspan="1">2</td><td rowspan="1" colspan="1">Propodeum densely and coarsely punctate (Figs <xref ref-type="fig" rid="F9">48</xref>, <xref ref-type="fig" rid="F9">49</xref>); pronotum and mesoscutum yellowish brown; [♀ unknown]</td><td rowspan="1" colspan="1">
                    <bold><italic><tp:taxon-name><tp:taxon-name-part taxon-name-part-type="genus" reg="Mannokeraia">M.</tp:taxon-name-part> <tp:taxon-name-part taxon-name-part-type="species" reg="punctata">punctata</tp:taxon-name-part></tp:taxon-name></italic> sp. n.</bold>
                  </td></tr><tr><td rowspan="1" colspan="1">–</td><td rowspan="1" colspan="1">Propodeum only densely rugose (Figs <xref ref-type="fig" rid="F2">4</xref>, <xref ref-type="fig" rid="F6">31</xref>, <xref ref-type="fig" rid="F7">41</xref>); pronotum and mesoscutum dark brown or black</td><td rowspan="1" colspan="1">
                    <bold>3</bold>
                  </td></tr><tr><td rowspan="1" colspan="1">3</td><td rowspan="1" colspan="1">Basal 7 antennal segments of both sexes dark brown or blackish (Fig. <xref ref-type="fig" rid="F6">35</xref>); legs black; length of malar space equal to basal width of mandible (Fig. <xref ref-type="fig" rid="F6">34</xref>); palpi grey</td><td rowspan="1" colspan="1">
                    <bold><italic><tp:taxon-name><tp:taxon-name-part taxon-name-part-type="genus" reg="Mannokeraia">M.</tp:taxon-name-part> <tp:taxon-name-part taxon-name-part-type="species" reg="nigrita">nigrita</tp:taxon-name-part></tp:taxon-name></italic> sp. n.</bold>
                  </td></tr><tr><td rowspan="1" colspan="1">–</td><td rowspan="1" colspan="1">Basal 7 antennal segments of ♀ brownish yellow (Fig. <xref ref-type="fig" rid="F2">11</xref>), of ♂ scapus and pedicellus yellow and following 5 segments brown or dark brown; legs (except hind coxa) largely brownish yellow or yellowish brown; length of malar space 0.3 times basal width of mandible (Fig. <xref ref-type="fig" rid="F2">8</xref>); palpi white</td><td rowspan="1" colspan="1">
                    <bold><italic><tp:taxon-name><tp:taxon-name-part taxon-name-part-type="genus" reg="Mannokeraia">M.</tp:taxon-name-part> <tp:taxon-name-part taxon-name-part-type="species" reg="albipalpis">albipalpis</tp:taxon-name-part></tp:taxon-name></italic> sp. n.</bold>
                  </td></tr></tbody></table></table-wrap></tp:treatment-sec><tp:treatment-sec><!--Section generated to contain objects referenced in tp:taxon-treatment.--><fig id="F1" position="float" orientation="portrait"><label>Figure 1.</label><caption><p>
                <italic><tp:taxon-name><tp:taxon-name-part taxon-name-part-type="genus" reg="Mannokeraia">Mannokeraia</tp:taxon-name-part> <tp:taxon-name-part taxon-name-part-type="species" reg="albipalpis">albipalpis</tp:taxon-name-part></tp:taxon-name></italic> sp. n., ♀, holotype, habitus, lateral aspect.</p></caption><graphic xmlns:xlink="http://www.w3.org/1999/xlink" xlink:href="zookeys-718-065-g001.jpg" position="float" orientation="portrait" xlink:type="simple" id="oo_171695.jpg"/></fig><fig id="F2" position="float" orientation="portrait"><label>Figures 2–11.</label><caption><p>
                <italic><tp:taxon-name><tp:taxon-name-part taxon-name-part-type="genus" reg="Mannokeraia">Mannokeraia</tp:taxon-name-part> <tp:taxon-name-part taxon-name-part-type="species" reg="albipalpis">albipalpis</tp:taxon-name-part></tp:taxon-name></italic> sp. n., ♀, holotype. <bold>2</bold> wings <bold>3</bold> mesosoma, lateral aspect <bold>4</bold> mesosoma, dorsal aspect <bold>5</bold> propodeum, first–third metasomal tergites, dorsal aspect <bold>6</bold> hind leg, lateral aspect <bold>7</bold> fore legs, inner aspect <bold>8</bold> head, anterior aspect <bold>9</bold> head, dorsal aspect <bold>10</bold> head, lateral aspect <bold>11</bold> antennae, ventral aspect.</p></caption><graphic xmlns:xlink="http://www.w3.org/1999/xlink" xlink:href="zookeys-718-065-g002.jpg" position="float" orientation="portrait" xlink:type="simple" id="oo_171696.jpg"/></fig><fig id="F3" position="float" orientation="portrait"><label>Figures 12–16.</label><caption><p>
                <italic><tp:taxon-name><tp:taxon-name-part taxon-name-part-type="genus" reg="Mannokeraia">Mannokeraia</tp:taxon-name-part> <tp:taxon-name-part taxon-name-part-type="species" reg="albipalpis">albipalpis</tp:taxon-name-part></tp:taxon-name></italic> sp. n., ♂, paratype. <bold>12</bold> antenna, dorso-lateral aspect <bold>13</bold> habitus, lateral aspect <bold>14</bold> mesosoma, lateral aspect <bold>15</bold> mesosoma, dorsal aspect <bold>16</bold> head, dorsal aspect.</p></caption><graphic xmlns:xlink="http://www.w3.org/1999/xlink" xlink:href="zookeys-718-065-g003.jpg" position="float" orientation="portrait" xlink:type="simple" id="oo_171697.jpg"/></fig><fig id="F4" position="float" orientation="portrait"><label>Figures 17–27.</label><caption><p>
                <italic><tp:taxon-name><tp:taxon-name-part taxon-name-part-type="genus" reg="Mannokeraia">Mannokeraia</tp:taxon-name-part> <tp:taxon-name-part taxon-name-part-type="species" reg="aptera">aptera</tp:taxon-name-part></tp:taxon-name></italic> van Achterberg, ♀, holotype. <bold>17</bold> head, dorsal aspect <bold>18</bold> mesosoma, dorsal aspect <bold>19</bold> habitus, lateral aspect <bold>20</bold> ovipositor, ventral aspect <bold>21</bold>, fore tarsus, lateral aspect <bold>22</bold> first-third metasomal tergites, dorsal aspect <bold>23</bold> head, anterior aspect <bold>24</bold> apex of antenna, lateral aspect <bold>25</bold> middle tarsus, lateral aspect <bold>26</bold> outer hind claw, lateral aspect <bold>27</bold> hind leg, lateral aspect. 17, 18, 22, 23: 2.2× scale-line; 19, 20, 27: 1.0×; 21, 24, 25: 3.3×; 26: 2.5×. From: <xref ref-type="bibr" rid="B8">van Achterberg (1995)</xref>.</p></caption><graphic xmlns:xlink="http://www.w3.org/1999/xlink" xlink:href="zookeys-718-065-g004.jpg" position="float" orientation="portrait" xlink:type="simple" id="oo_171698.jpg"/></fig><fig id="F5" position="float" orientation="portrait"><label>Figure 28.</label><caption><p>
                <italic><tp:taxon-name><tp:taxon-name-part taxon-name-part-type="genus" reg="Mannokeraia">Mannokeraia</tp:taxon-name-part> <tp:taxon-name-part taxon-name-part-type="species" reg="nigrita">nigrita</tp:taxon-name-part></tp:taxon-name></italic> sp. n., ♀, holotype, habitus, lateral aspect.</p></caption><graphic xmlns:xlink="http://www.w3.org/1999/xlink" xlink:href="zookeys-718-065-g005.jpg" position="float" orientation="portrait" xlink:type="simple" id="oo_171699.jpg"/></fig><fig id="F6" position="float" orientation="portrait"><label>Figures 29–38.</label><caption><p>
                <italic><tp:taxon-name><tp:taxon-name-part taxon-name-part-type="genus" reg="Mannokeraia">Mannokeraia</tp:taxon-name-part> <tp:taxon-name-part taxon-name-part-type="species" reg="nigrita">nigrita</tp:taxon-name-part></tp:taxon-name></italic> sp. n., ♀, holotype. <bold>29</bold> wings <bold>30</bold> mesosoma, lateral aspect <bold>31</bold> mesosoma, dorsal aspect <bold>32</bold> propodeum, first–third metasomal tergites, dorsal aspect <bold>33</bold> hind leg, lateral aspect <bold>34</bold> head, anterior aspect <bold>35</bold> head, dorsal aspect <bold>36</bold> head, lateral aspect <bold>37</bold> fore legs, inner aspect <bold>38</bold> antenna, lateral aspect.</p></caption><graphic xmlns:xlink="http://www.w3.org/1999/xlink" xlink:href="zookeys-718-065-g006.jpg" position="float" orientation="portrait" xlink:type="simple" id="oo_171700.jpg"/></fig><fig id="F7" position="float" orientation="portrait"><label>Figures 39–44.</label><caption><p>
                <italic><tp:taxon-name><tp:taxon-name-part taxon-name-part-type="genus" reg="Mannokeraia">Mannokeraia</tp:taxon-name-part> <tp:taxon-name-part taxon-name-part-type="species" reg="nigrita">nigrita</tp:taxon-name-part></tp:taxon-name></italic> sp. n., ♂, paratype. <bold>39</bold> habitus, lateral aspect <bold>40</bold> mesosoma, lateral aspect <bold>41</bold> mesosoma, dorsal aspect <bold>42</bold> fore leg, lateral aspect <bold>43</bold> head, dorsal aspect <bold>44</bold> antenna, lateral aspect.</p></caption><graphic xmlns:xlink="http://www.w3.org/1999/xlink" xlink:href="zookeys-718-065-g007.jpg" position="float" orientation="portrait" xlink:type="simple" id="oo_171701.jpg"/></fig><fig id="F8" position="float" orientation="portrait"><label>Figure 45.</label><caption><p>
                <italic><tp:taxon-name><tp:taxon-name-part taxon-name-part-type="genus" reg="Mannokeraia">Mannokeraia</tp:taxon-name-part> <tp:taxon-name-part taxon-name-part-type="species" reg="punctata">punctata</tp:taxon-name-part></tp:taxon-name></italic> sp. n., ♂, holotype, habitus, lateral aspect.</p></caption><graphic xmlns:xlink="http://www.w3.org/1999/xlink" xlink:href="zookeys-718-065-g008.jpg" position="float" orientation="portrait" xlink:type="simple" id="oo_171702.jpg"/></fig><fig id="F9" position="float" orientation="portrait"><label>Figures 46–55.</label><caption><p>
                <italic><tp:taxon-name><tp:taxon-name-part taxon-name-part-type="genus" reg="Mannokeraia">Mannokeraia</tp:taxon-name-part> <tp:taxon-name-part taxon-name-part-type="species" reg="punctata">punctata</tp:taxon-name-part></tp:taxon-name></italic> sp. n., ♂, holotype. <bold>46</bold> wings <bold>47</bold> mesosoma, lateral aspect <bold>48</bold> mesosoma, dorsal aspect <bold>49</bold> propodeum, first–third metasomal tergites, dorsal aspect <bold>50</bold> hind leg, lateral aspect <bold>51</bold> antenna, lateral aspect <bold>52</bold> head, anterior aspect <bold>53</bold> head, dorsal aspect <bold>54</bold> head, lateral aspect <bold>55</bold> fore legs, inner aspect.</p></caption><graphic xmlns:xlink="http://www.w3.org/1999/xlink" xlink:href="zookeys-718-065-g009.jpg" position="float" orientation="portrait" xlink:type="simple" id="oo_171703.jpg"/></fig></tp:treatment-sec><ref-list><ref id="B8"><mixed-citation xmlns:xlink="http://www.w3.org/1999/xlink" xlink:type="simple">
          <person-group><name name-style="western"><surname>van Achterberg</surname><given-names>C</given-names></name></person-group> (<year>1995</year>) <article-title>Generic revision of the subfamily <tp:taxon-name><tp:taxon-name-part taxon-name-part-type="subfamily">Betylobraconinae</tp:taxon-name-part></tp:taxon-name> (<tp:taxon-name><tp:taxon-name-part taxon-name-part-type="order">Hymenoptera</tp:taxon-name-part></tp:taxon-name>: <tp:taxon-name><tp:taxon-name-part taxon-name-part-type="family">Braconidae</tp:taxon-name-part></tp:taxon-name>) and other groups with modified fore tarsus.</article-title> <source>Zoologische Verhandelingen, Leiden</source> <volume>298</volume>: <fpage>1</fpage>–<lpage>242</lpage>.</mixed-citation></ref></ref-list></tp:taxon-treatment>
