# Supplementary material for: A revision of the tribe Planitorini van Achterberg (Hymenoptera, Braconidae, Euphorinae), with description of a new genus from Australia
Source: Zookeys. 2017 Dec 4;(718):35–64. doi: 10.3897/zookeys.718.21151 (PMC5740435; doi:10.3897/zookeys.718.21151)
Supplement: XML Treatment for Mannokeraia albipalpis [file zookeys.718.21151-treatment3.xml]

<!DOCTYPE tp:taxon-treatment
  PUBLIC "-//TaxonX//DTD Taxonomic Treatment Publishing DTD v0 20100105//EN" "tax-treatment-NSO.dtd">
<tp:taxon-treatment xmlns:tp="http://www.plazi.org/taxpub"><tp:treatment-meta><kwd-group><label>Taxon classification</label><kwd><named-content xmlns:xlink="http://www.w3.org/1999/xlink" content-type="kingdom">Animalia</named-content></kwd><kwd><named-content xmlns:xlink="http://www.w3.org/1999/xlink" content-type="order">Hymenoptera</named-content></kwd><kwd><named-content xmlns:xlink="http://www.w3.org/1999/xlink" content-type="family">Braconidae</named-content></kwd></kwd-group><mixed-citation publication-type="journal"><person-group><name><surname>van Achterberg</surname><given-names>Cornelis</given-names></name><name><surname>Quicke</surname><given-names>Donald L.J.</given-names></name><name><surname>Boring</surname><given-names>C. Andrew</given-names></name></person-group><article-title>A revision of the tribe <tp:taxon-name><tp:taxon-name-part taxon-name-part-type="tribe">Planitorini</tp:taxon-name-part></tp:taxon-name> van Achterberg (<tp:taxon-name><tp:taxon-name-part taxon-name-part-type="order">Hymenoptera</tp:taxon-name-part></tp:taxon-name>, <tp:taxon-name><tp:taxon-name-part taxon-name-part-type="family">Braconidae</tp:taxon-name-part></tp:taxon-name>, <tp:taxon-name><tp:taxon-name-part taxon-name-part-type="subfamily">Euphorinae</tp:taxon-name-part></tp:taxon-name>), with description of a new genus from Australia</article-title><source>Zookeys</source><day>4</day><month>12</month><year>2017</year><volume>2017</volume><issue>718</issue><fpage>35</fpage><lpage>64</lpage><pub-id pub-id-type="doi">10.3897/zookeys.718.21151</pub-id></mixed-citation></tp:treatment-meta><tp:nomenclature><tp:taxon-name>
            <tp:taxon-name-part taxon-name-part-type="genus" reg="Mannokeraia">Mannokeraia</tp:taxon-name-part>
            <tp:taxon-name-part taxon-name-part-type="species" reg="albipalpis">albipalpis</tp:taxon-name-part>
            <object-id xmlns:xlink="http://www.w3.org/1999/xlink" content-type="zoobank" xlink:type="simple">http://zoobank.org/54781D90-B529-41EE-9B8A-EE9CFAA9C787</object-id>
          </tp:taxon-name><tp:taxon-authority>van Achterberg</tp:taxon-authority><tp:taxon-status xmlns:xlink="http://www.w3.org/1999/xlink" xlink:type="simple">sp. n.</tp:taxon-status><xref ref-type="fig" rid="F1">Figs 1</xref><xref ref-type="fig" rid="F2">, 2–11</xref><xref ref-type="fig" rid="F3">, 12–16</xref><tp:nomenclature-citation-list><tp:nomenclature-citation><tp:taxon-name>
                <tp:taxon-name-part taxon-name-part-type="genus" reg="Mannokeraia">Mannokeraia</tp:taxon-name-part>
              </tp:taxon-name><comment>sp. 4 Stigenberg et al., 2015: 575.</comment></tp:nomenclature-citation></tp:nomenclature-citation-list></tp:nomenclature><tp:treatment-sec sec-type="type material" id="SECID0E4BAG"><title>Type material.</title><p>Holotype, ♀ (<named-content xmlns:xlink="http://www.w3.org/1999/xlink" content-type="dwc:institutional_code" xlink:type="simple">CNC</named-content>), “<bold>Austr[alia</bold>], Qld., Mt. Glorious N.P., 630 m, 28.ii.1984, L. Masner s.s.”, “Wet rain forest”. Paratypes: 1 ♀ + 1 ♂ (<named-content xmlns:xlink="http://www.w3.org/1999/xlink" content-type="dwc:institutional_code" xlink:type="simple">HIC</named-content>), “Australia: Qld., Main Range National Park, Nunningham’s Gap, Box Forest Track, elev. 700 m, yellow/blue/red pan traps (4:1:1) in creek bed, 400 m, S of parking area, <named-content xmlns:xlink="http://www.w3.org/1999/xlink" content-type="dwc:verbatimCoordinates" xlink:type="simple"><named-content content-type="geo-json" specific-use="{&#34;type&#34;:&#34;Point&#34;,&#34;coordinates&#34;:[152.379400,-28.054050]}" id="NCID0ERCAG" xlink:type="simple">28°3.243'S 152°22.764'E</named-content></named-content>, 10–11.xii.2005, A.R. Deans &amp; M.L. Buffington”, “H4038” (only ♀), “DNA primary voucher AB 086 (♀) or AB 087 (♂), <tp:taxon-name><tp:taxon-name-part taxon-name-part-type="order">Hymenoptera</tp:taxon-name-part></tp:taxon-name> Institute, University of Kentucky”.</p><fig id="F1" position="float" orientation="portrait"><label>Figure 1.</label><caption><p>
                <italic><tp:taxon-name><tp:taxon-name-part taxon-name-part-type="genus" reg="Mannokeraia">Mannokeraia</tp:taxon-name-part> <tp:taxon-name-part taxon-name-part-type="species" reg="albipalpis">albipalpis</tp:taxon-name-part></tp:taxon-name></italic> sp. n., ♀, holotype, habitus, lateral aspect.</p></caption><graphic xmlns:xlink="http://www.w3.org/1999/xlink" xlink:href="zookeys-718-065-g001.jpg" position="float" orientation="portrait" xlink:type="simple" id="oo_171695.jpg"/></fig></tp:treatment-sec><tp:treatment-sec sec-type="diagnosis" id="SECID0ETDAG"><title>Diagnosis.</title><p>Antenna of ♀ with 20 segments and medially slightly widened (Fig. <xref ref-type="fig" rid="F2">11</xref>), and basal 7 segments brownish yellow and apical 12 segments strongly moniliform, of ♂ scapus and pedicellus yellow and following 5 segments brown or dark brown; palpi white; with transverse space between clypeus and closed mandibles; head moderately enlarged behind eyes in dorsal view (Fig. <xref ref-type="fig" rid="F2">9</xref>); length of malar space 0.3 times basal width of mandible (Fig. <xref ref-type="fig" rid="F2">8</xref>); mesosoma of ♀ normal, with mesoscutum far above upper level of pronotum (Fig. <xref ref-type="fig" rid="F2">3</xref>); pronotum and mesoscutum black; propodeum rugose medially (Fig. <xref ref-type="fig" rid="F2">4</xref>); legs (except hind coxa) largely brownish yellow or yellowish brown; setose part of ovipositor sheath 0.5–0.6 times as long as hind tibia; both sexes macropterous.</p><fig id="F2" position="float" orientation="portrait"><label>Figures 2–11.</label><caption><p>
                <italic><tp:taxon-name><tp:taxon-name-part taxon-name-part-type="genus" reg="Mannokeraia">Mannokeraia</tp:taxon-name-part> <tp:taxon-name-part taxon-name-part-type="species" reg="albipalpis">albipalpis</tp:taxon-name-part></tp:taxon-name></italic> sp. n., ♀, holotype. <bold>2</bold> wings <bold>3</bold> mesosoma, lateral aspect <bold>4</bold> mesosoma, dorsal aspect <bold>5</bold> propodeum, first–third metasomal tergites, dorsal aspect <bold>6</bold> hind leg, lateral aspect <bold>7</bold> fore legs, inner aspect <bold>8</bold> head, anterior aspect <bold>9</bold> head, dorsal aspect <bold>10</bold> head, lateral aspect <bold>11</bold> antennae, ventral aspect.</p></caption><graphic xmlns:xlink="http://www.w3.org/1999/xlink" xlink:href="zookeys-718-065-g002.jpg" position="float" orientation="portrait" xlink:type="simple" id="oo_171696.jpg"/></fig></tp:treatment-sec><tp:treatment-sec sec-type="description" id="SECID0EZFAG"><title>Description.</title><p>Holotype, ♀, length of fore wing 2.9 mm, and of body 3.7 mm.</p><p>
            <italic>Head.</italic> Antenna with 16+ segments (apical segments missing, ♀ paratype has 20 antennal segments), length of third segment 1.1 times fourth segment, third and fourth segments 1.1 and 1.0 times as long as wide, respectively (Fig. <xref ref-type="fig" rid="F2">11</xref>) and with apical 9+ segments pedunculate, medially antenna wider than as apically; length of maxillary palp equal to height of head; occipital carina complete, comparatively low dorsally (Fig. <xref ref-type="fig" rid="F2">10</xref>), joining hypostomal carina below mandible and occipital flange elongate; eye 1.3 times as long as temple in dorsal view; temples subparallel-sided behind eyes; OOL:diameter of posterior ocellus:POL = 13:5:11; vertex and frons smooth and strongly shiny, with some long setae, convex, without median groove, and anteriorly flattened; face sparsely coarsely punctate and with some superficial rugae (Fig. <xref ref-type="fig" rid="F2">8</xref>); clypeus depressed and smooth ventrally, with ventral rim slightly upcurved, dorsally weakly convex and with some coarse punctures; length of malar space 0.3 times basal width of mandible; man<!--PageBreak--><!--PageBreak-->dible flattened medially and with some striae, apically with large upper and medium-sized lower tooth (Fig. <xref ref-type="fig" rid="F2">10</xref>).</p><fig id="F3" position="float" orientation="portrait"><label>Figures 12–16.</label><caption><p>
                <italic><tp:taxon-name><tp:taxon-name-part taxon-name-part-type="genus" reg="Mannokeraia">Mannokeraia</tp:taxon-name-part> <tp:taxon-name-part taxon-name-part-type="species" reg="albipalpis">albipalpis</tp:taxon-name-part></tp:taxon-name></italic> sp. n., ♂, paratype. <bold>12</bold> antenna, dorso-lateral aspect <bold>13</bold> habitus, lateral aspect <bold>14</bold> mesosoma, lateral aspect <bold>15</bold> mesosoma, dorsal aspect <bold>16</bold> head, dorsal aspect.</p></caption><graphic xmlns:xlink="http://www.w3.org/1999/xlink" xlink:href="zookeys-718-065-g003.jpg" position="float" orientation="portrait" xlink:type="simple" id="oo_171697.jpg"/></fig><p>
            <italic>Mesosoma.</italic> Length of mesosoma 1.9 times its height; dorsal pronope and antescutal depression absent; side of pronotum narrowly crenulate antero-medially, widely crenulate postero-ventrally and remainder largely smooth; mesopleuron coarsely punctate dorsally; precoxal sulcus complete, rather widely crenulate-punctate (Fig. <xref ref-type="fig" rid="F2">3</xref>); remainder of mesopleuron smooth except for a few punctures; mesosternal suture rather deep and distinctly crenulate; postpectal carina distinct medio-ventrally; notauli complete and formed by narrow row of punctures; mesoscutum slightly convex, strongly shiny, and largely smooth, except for some coarse punctures medio-posteriorly (Fig. <xref ref-type="fig" rid="F2">4</xref>), glabrous laterally and with few long setae medially; scutellar sulcus with six costae; scutellum flat, smooth (except for some setiferous punctures) and shiny; metapleuron entirely coarsely punctate; propodeum entirely moderately reticulate-rugose (Figs <xref ref-type="fig" rid="F2">4</xref>, <xref ref-type="fig" rid="F2">5</xref>), its median carina absent, its posterior face rather differentiated and without tubercle postero-laterally (Fig. <xref ref-type="fig" rid="F2">4</xref>).</p><p>
            <italic>Wings.</italic> Fore wing: 1-M weakly curved; 1-SR short (Fig. <xref ref-type="fig" rid="F2">2</xref>); marginal cell closed anteriorly; 1-R1 1.7 times longer than pterostigma (Fig. <xref ref-type="fig" rid="F2">2</xref>); vein r emitted distinctly after middle of pterostigma; r:3-SR:SR1 = 4:16:87; vein SR1 straight; 2-SR:3-SR:r-m = 26:16:17; 2-M much longer than 3-SR; m-cu slightly postfurcal; 1-CU1 oblique and narrow, about as long as cu-a; 1-CU1:2-CU1 = 5:29; basal and subbasal cells of fore wing setose as other cells. Hind wing: marginal cell parallel-sided apically (Fig. <xref ref-type="fig" rid="F2">2</xref>); M+CU:1-M:1r-m = 28:14:10; basal and subbasal cells sparsely setose.</p><p>
            <italic>Legs.</italic> Hind coxa densely rugose-punctate, its outer side mainly punctate (Fig. <xref ref-type="fig" rid="F2">3</xref>); tarsal claws with wide truncate lamelliform lobe (Figs <xref ref-type="fig" rid="F2">6</xref>, <xref ref-type="fig" rid="F2">7</xref>); length of femur, tibia and basitarsus of hind leg 3.3, 6.4 and 6.2 times as long as their maximum width; fore femur inflated, 2.4 times longer than wide and apically rounded (Fig. <xref ref-type="fig" rid="F2">7</xref>); fore and middle tarsi slender (Figs <xref ref-type="fig" rid="F2">6</xref>, <xref ref-type="fig" rid="F2">7</xref>).</p><p>
            <italic>Metasoma.</italic> First tergite 2.5 times longer than its apical width, petiolate basally and gradually widened apically (Fig. <xref ref-type="fig" rid="F2">5</xref>), striate, dorsal carinae unite to form a median carina (Fig. <xref ref-type="fig" rid="F2">5</xref>), basal half of tergite closed ventrally and sternite differentiated; laterope absent; second tergite smooth; ovipositor sheath somewhat widened basally and obtuse apically (Fig. <xref ref-type="fig" rid="F1">1</xref>), its setose part 0.17 times as long as fore wing and 0.55 times hind tibia; ovipositor with minute subapical notch, compressed and basally widened (Fig. <xref ref-type="fig" rid="F2">6</xref>).</p><p>
            <italic>Colour.</italic> Black; palpi and basal half metasoma ventrally white; tegulae pale yellowish; seven basal segments of antenna, fore and middle legs brownish yellow; hind leg (except dark brown coxa) yellowish brown, but tibia and tarsus slightly darkened; face, clypeus, remainder of antenna and of metasoma (except black first tergite), pterostigma and most veins of fore wing dark brown; wing membrane weakly infuscate.</p><p>
            <italic>Male</italic>. Similar to female paratype except for the shape of the antennal segments (22+, apical segments missing; Fig. <xref ref-type="fig" rid="F3">12</xref>), slender fore femur and the different colour of base of antenna, legs and clypeus. Length of fore wing 3.3 mm, and of body 4.1 mm; antenna dark brown except for yellow scapus and pedicellus; clypeus brown ventrally; <!--PageBreak--><!--PageBreak-->medio-posterior punctate area of mesoscutum rather large; coxae, trochanters, trochantelli, and hind tibia blackish or dark brown (hind tarsus missing); first tergite 2.9 times longer than wide apically, with dorsope shallowly impressed and distinctly longitudinally striate.</p></tp:treatment-sec><tp:treatment-sec sec-type="variation" id="SECID0E5KAG"><title>Variation.</title><p>Female paratype is very similar to holotype. Length of fore wing 2.9 mm, of body 3.0 mm; antenna with 20 segments, its penultimate segment as long as wide (without pedunculus 0.8 times); both teeth of mandible large; first metasomal tergite 2.3 times longer than its apical width and with slightly indicated dorsope; setose part of ovipositor sheath 0.18 times as long as fore wing and 0.54 times hind tibia.</p></tp:treatment-sec><tp:treatment-sec sec-type="etymology" id="SECID0EDLAG"><title>Etymology.</title><p>Named after its white palpi (“albus” is white in Latin).</p></tp:treatment-sec><tp:treatment-sec sec-type="distribution" id="SECID0EILAG"><title>Distribution.</title><p>Australia (Queensland). Collected in December and February.</p></tp:treatment-sec></tp:taxon-treatment>
