# Supplementary material for: A revision of the tribe Planitorini van Achterberg (Hymenoptera, Braconidae, Euphorinae), with description of a new genus from Australia
Source: Zookeys. 2017 Dec 4;(718):35–64. doi: 10.3897/zookeys.718.21151 (PMC5740435; doi:10.3897/zookeys.718.21151)
Supplement: XML Treatment for Mannokeraia aptera [file zookeys.718.21151-treatment4.xml]

<!DOCTYPE tp:taxon-treatment
  PUBLIC "-//TaxonX//DTD Taxonomic Treatment Publishing DTD v0 20100105//EN" "tax-treatment-NSO.dtd">
<tp:taxon-treatment xmlns:tp="http://www.plazi.org/taxpub"><tp:treatment-meta><kwd-group><label>Taxon classification</label><kwd><named-content xmlns:xlink="http://www.w3.org/1999/xlink" content-type="kingdom">Animalia</named-content></kwd><kwd><named-content xmlns:xlink="http://www.w3.org/1999/xlink" content-type="order">Hymenoptera</named-content></kwd><kwd><named-content xmlns:xlink="http://www.w3.org/1999/xlink" content-type="family">Braconidae</named-content></kwd></kwd-group><mixed-citation publication-type="journal"><person-group><name><surname>van Achterberg</surname><given-names>Cornelis</given-names></name><name><surname>Quicke</surname><given-names>Donald L.J.</given-names></name><name><surname>Boring</surname><given-names>C. Andrew</given-names></name></person-group><article-title>A revision of the tribe <tp:taxon-name><tp:taxon-name-part taxon-name-part-type="tribe">Planitorini</tp:taxon-name-part></tp:taxon-name> van Achterberg (<tp:taxon-name><tp:taxon-name-part taxon-name-part-type="order">Hymenoptera</tp:taxon-name-part></tp:taxon-name>, <tp:taxon-name><tp:taxon-name-part taxon-name-part-type="family">Braconidae</tp:taxon-name-part></tp:taxon-name>, <tp:taxon-name><tp:taxon-name-part taxon-name-part-type="subfamily">Euphorinae</tp:taxon-name-part></tp:taxon-name>), with description of a new genus from Australia</article-title><source>Zookeys</source><day>4</day><month>12</month><year>2017</year><volume>2017</volume><issue>718</issue><fpage>35</fpage><lpage>64</lpage><pub-id pub-id-type="doi">10.3897/zookeys.718.21151</pub-id></mixed-citation></tp:treatment-meta><tp:nomenclature><tp:taxon-name>
            <tp:taxon-name-part taxon-name-part-type="genus" reg="Mannokeraia">Mannokeraia</tp:taxon-name-part>
            <tp:taxon-name-part taxon-name-part-type="species" reg="aptera">aptera</tp:taxon-name-part>
          </tp:taxon-name><tp:taxon-authority>van Achterberg, 1995</tp:taxon-authority><xref ref-type="fig" rid="F4">Figs 17–27</xref><!--PageBreak--><tp:nomenclature-citation-list><tp:nomenclature-citation><tp:taxon-name>
                <tp:taxon-name-part taxon-name-part-type="genus" reg="Mannokeraia">Mannokeraia</tp:taxon-name-part> <tp:taxon-name-part taxon-name-part-type="species" reg="apterus">apterus</tp:taxon-name-part></tp:taxon-name><comment>van Achterberg, 1995: 96-97, 153 (examined).</comment></tp:nomenclature-citation></tp:nomenclature-citation-list></tp:nomenclature><tp:treatment-sec sec-type="diagnosis" id="SECID0EDNAG"><title>Diagnosis.</title><p>Antenna of ♀ with 16 segments and medially widened (Fig. <xref ref-type="fig" rid="F4">19</xref>), basal 7 segments brownish yellow and apical 8 segments strongly moniliform; without space between clypeus and closed mandibles (Fig. <xref ref-type="fig" rid="F4">23</xref>); palpi pale yellowish; head strongly enlarged behind eyes in dorsal view (Fig. <xref ref-type="fig" rid="F4">17</xref>); length of malar space 0.8 times basal width of mandible; mesosoma of ♀ strongly depressed, with mesoscutum at upper level of pronotum (Fig. <xref ref-type="fig" rid="F4">19</xref>); pronotum and mesoscutum brown; propodeum smooth medially (Fig. <xref ref-type="fig" rid="F4">18</xref>); legs brownish yellow, except dark brown hind coxa and basitarsus; setose part of ovipositor sheath about 0.2 times as long as hind tibia; ♀ apterous (Figs <xref ref-type="fig" rid="F4">18</xref>, <xref ref-type="fig" rid="F4">19</xref>; ♂ unknown).</p><fig id="F4" position="float" orientation="portrait"><label>Figures 17–27.</label><caption><p>
                <italic><tp:taxon-name><tp:taxon-name-part taxon-name-part-type="genus" reg="Mannokeraia">Mannokeraia</tp:taxon-name-part> <tp:taxon-name-part taxon-name-part-type="species" reg="aptera">aptera</tp:taxon-name-part></tp:taxon-name></italic> van Achterberg, ♀, holotype. <bold>17</bold> head, dorsal aspect <bold>18</bold> mesosoma, dorsal aspect <bold>19</bold> habitus, lateral aspect <bold>20</bold> ovipositor, ventral aspect <bold>21</bold>, fore tarsus, lateral aspect <bold>22</bold> first-third metasomal tergites, dorsal aspect <bold>23</bold> head, anterior aspect <bold>24</bold> apex of antenna, lateral aspect <bold>25</bold> middle tarsus, lateral aspect <bold>26</bold> outer hind claw, lateral aspect <bold>27</bold> hind leg, lateral aspect. 17, 18, 22, 23: 2.2× scale-line; 19, 20, 27: 1.0×; 21, 24, 25: 3.3×; 26: 2.5×. From: <xref ref-type="bibr" rid="B8">van Achterberg (1995)</xref>.</p></caption><graphic xmlns:xlink="http://www.w3.org/1999/xlink" xlink:href="zookeys-718-065-g004.jpg" position="float" orientation="portrait" xlink:type="simple" id="oo_171698.jpg"/></fig></tp:treatment-sec><tp:treatment-sec sec-type="distribution" id="SECID0EXPAG"><title>Distribution.</title><p>Australia (New South Wales, A.C.T.).</p></tp:treatment-sec><ref-list><ref id="B8"><mixed-citation xmlns:xlink="http://www.w3.org/1999/xlink" xlink:type="simple">
          <person-group><name name-style="western"><surname>van Achterberg</surname><given-names>C</given-names></name></person-group> (<year>1995</year>) <article-title>Generic revision of the subfamily <tp:taxon-name><tp:taxon-name-part taxon-name-part-type="subfamily">Betylobraconinae</tp:taxon-name-part></tp:taxon-name> (<tp:taxon-name><tp:taxon-name-part taxon-name-part-type="order">Hymenoptera</tp:taxon-name-part></tp:taxon-name>: <tp:taxon-name><tp:taxon-name-part taxon-name-part-type="family">Braconidae</tp:taxon-name-part></tp:taxon-name>) and other groups with modified fore tarsus.</article-title> <source>Zoologische Verhandelingen, Leiden</source> <volume>298</volume>: <fpage>1</fpage>–<lpage>242</lpage>.</mixed-citation></ref></ref-list></tp:taxon-treatment>
