# Supplementary material for: A revision of the tribe Planitorini van Achterberg (Hymenoptera, Braconidae, Euphorinae), with description of a new genus from Australia
Source: Zookeys. 2017 Dec 4;(718):35–64. doi: 10.3897/zookeys.718.21151 (PMC5740435; doi:10.3897/zookeys.718.21151)
Supplement: XML Treatment for Mannokeraia nigrita [file zookeys.718.21151-treatment5.xml]

<!DOCTYPE tp:taxon-treatment
  PUBLIC "-//TaxonX//DTD Taxonomic Treatment Publishing DTD v0 20100105//EN" "tax-treatment-NSO.dtd">
<tp:taxon-treatment xmlns:tp="http://www.plazi.org/taxpub"><tp:treatment-meta><kwd-group><label>Taxon classification</label><kwd><named-content xmlns:xlink="http://www.w3.org/1999/xlink" content-type="kingdom">Animalia</named-content></kwd><kwd><named-content xmlns:xlink="http://www.w3.org/1999/xlink" content-type="order">Hymenoptera</named-content></kwd><kwd><named-content xmlns:xlink="http://www.w3.org/1999/xlink" content-type="family">Braconidae</named-content></kwd></kwd-group><mixed-citation publication-type="journal"><person-group><name><surname>van Achterberg</surname><given-names>Cornelis</given-names></name><name><surname>Quicke</surname><given-names>Donald L.J.</given-names></name><name><surname>Boring</surname><given-names>C. Andrew</given-names></name></person-group><article-title>A revision of the tribe <tp:taxon-name><tp:taxon-name-part taxon-name-part-type="tribe">Planitorini</tp:taxon-name-part></tp:taxon-name> van Achterberg (<tp:taxon-name><tp:taxon-name-part taxon-name-part-type="order">Hymenoptera</tp:taxon-name-part></tp:taxon-name>, <tp:taxon-name><tp:taxon-name-part taxon-name-part-type="family">Braconidae</tp:taxon-name-part></tp:taxon-name>, <tp:taxon-name><tp:taxon-name-part taxon-name-part-type="subfamily">Euphorinae</tp:taxon-name-part></tp:taxon-name>), with description of a new genus from Australia</article-title><source>Zookeys</source><day>4</day><month>12</month><year>2017</year><volume>2017</volume><issue>718</issue><fpage>35</fpage><lpage>64</lpage><pub-id pub-id-type="doi">10.3897/zookeys.718.21151</pub-id></mixed-citation></tp:treatment-meta><tp:nomenclature><tp:taxon-name>
            <tp:taxon-name-part taxon-name-part-type="genus" reg="Mannokeraia">Mannokeraia</tp:taxon-name-part>
            <tp:taxon-name-part taxon-name-part-type="species" reg="nigrita">nigrita</tp:taxon-name-part>
            <object-id xmlns:xlink="http://www.w3.org/1999/xlink" content-type="zoobank" xlink:type="simple">http://zoobank.org/8ABDB811-A37A-4E6A-A333-2BF7768FAD70</object-id>
          </tp:taxon-name><tp:taxon-authority>van Achterberg</tp:taxon-authority><tp:taxon-status xmlns:xlink="http://www.w3.org/1999/xlink" xlink:type="simple">sp. n.</tp:taxon-status><xref ref-type="fig" rid="F5">Figs 28</xref><xref ref-type="fig" rid="F6">, 29–38</xref><xref ref-type="fig" rid="F7">, 39–44</xref><tp:nomenclature-citation-list><tp:nomenclature-citation><tp:taxon-name>
                <tp:taxon-name-part taxon-name-part-type="genus" reg="Mannokeraia">Mannokeraia</tp:taxon-name-part>
              </tp:taxon-name><comment>sp. 1–3 Saranowski et al., 2011: 555, 559.</comment></tp:nomenclature-citation></tp:nomenclature-citation-list></tp:nomenclature><tp:treatment-sec sec-type="type material" id="SECID0E2RAG"><title>Type material.</title><p>Holotype, ♀ (<named-content xmlns:xlink="http://www.w3.org/1999/xlink" content-type="dwc:institutional_code" xlink:type="simple">ANIC</named-content>), “<bold>Australia</bold>: Victoria, Bendae-Bonan, SE: Bonang Hwy, 56 km NNE Orbos, MT. in tree ferns in gully, 11.i.–12.ii.2005, 135 m, bulk no. 2619, <named-content xmlns:xlink="http://www.w3.org/1999/xlink" content-type="dwc:verbatimCoordinates" xlink:type="simple"><named-content content-type="geo-json" specific-use="{&#34;type&#34;:&#34;Point&#34;,&#34;coordinates&#34;:[148.730278,-34.261667]}" id="NCID0ELSAG" xlink:type="simple">34°15’42"S 148°43’49"E</named-content></named-content>, C. Lambkin, N. Starick, <named-content xmlns:xlink="http://www.w3.org/1999/xlink" content-type="dwc:institutional_code" xlink:type="simple">ANIC</named-content>”, “DNA Voucher # BJS104, <tp:taxon-name><tp:taxon-name-part taxon-name-part-type="order">Hymenoptera</tp:taxon-name-part></tp:taxon-name> Institute, University of Kentucky”. Paratypes: 3 ♂ (<named-content xmlns:xlink="http://www.w3.org/1999/xlink" content-type="dwc:institutional_code" xlink:type="simple">ANIC</named-content>), same label data, but voucher numbers # BJS100, BJS100S and BJS105.</p><fig id="F5" position="float" orientation="portrait"><label>Figure 28.</label><caption><p>
                <italic><tp:taxon-name><tp:taxon-name-part taxon-name-part-type="genus" reg="Mannokeraia">Mannokeraia</tp:taxon-name-part> <tp:taxon-name-part taxon-name-part-type="species" reg="nigrita">nigrita</tp:taxon-name-part></tp:taxon-name></italic> sp. n., ♀, holotype, habitus, lateral aspect.</p></caption><graphic xmlns:xlink="http://www.w3.org/1999/xlink" xlink:href="zookeys-718-065-g005.jpg" position="float" orientation="portrait" xlink:type="simple" id="oo_171699.jpg"/></fig></tp:treatment-sec><tp:treatment-sec sec-type="diagnosis" id="SECID0EXTAG"><title>Diagnosis.</title><p>Antenna of ♀ with 19+ segments and medially rather widened (Fig. <xref ref-type="fig" rid="F6">38</xref>), and basal 7 segments dark brown and apical 12 segments strongly moniliform, of ♂ blackish (Fig. <xref ref-type="fig" rid="F7">44</xref>); palpi grey; with transverse space between clypeus and closed mandibles; head moderately enlarged behind eyes in dorsal view (Figs <xref ref-type="fig" rid="F6">35</xref>, <xref ref-type="fig" rid="F7">43</xref>); length of malar space equal to basal width of mandible (Fig. <xref ref-type="fig" rid="F6">34</xref>); mesosoma of ♀ normal, with mesoscutum far above upper level of pronotum (Fig. <xref ref-type="fig" rid="F6">30</xref>); pronotum and mesoscutum black; propodeum rugose medially (Fig. <xref ref-type="fig" rid="F6">31</xref>); legs blackish or dark brown; setose part of ovipositor sheath 0.7 times as long as hind tibia; both sexes macropterous.</p><fig id="F6" position="float" orientation="portrait"><label>Figures 29–38.</label><caption><p>
                <italic><tp:taxon-name><tp:taxon-name-part taxon-name-part-type="genus" reg="Mannokeraia">Mannokeraia</tp:taxon-name-part> <tp:taxon-name-part taxon-name-part-type="species" reg="nigrita">nigrita</tp:taxon-name-part></tp:taxon-name></italic> sp. n., ♀, holotype. <bold>29</bold> wings <bold>30</bold> mesosoma, lateral aspect <bold>31</bold> mesosoma, dorsal aspect <bold>32</bold> propodeum, first–third metasomal tergites, dorsal aspect <bold>33</bold> hind leg, lateral aspect <bold>34</bold> head, anterior aspect <bold>35</bold> head, dorsal aspect <bold>36</bold> head, lateral aspect <bold>37</bold> fore legs, inner aspect <bold>38</bold> antenna, lateral aspect.</p></caption><graphic xmlns:xlink="http://www.w3.org/1999/xlink" xlink:href="zookeys-718-065-g006.jpg" position="float" orientation="portrait" xlink:type="simple" id="oo_171700.jpg"/></fig></tp:treatment-sec><tp:treatment-sec sec-type="description" id="SECID0EFWAG"><title>Description.</title><p>Holotype, ♀, length of fore wing 3.6 mm, and of body 5.1 mm.</p><p>
            <italic>Head.</italic> Antenna with 19+ segments (apical segment(s) missing), pedicellus short (Figs <xref ref-type="fig" rid="F6">35</xref>, <xref ref-type="fig" rid="F6">38</xref>), length of third segment 1.3 times fourth segment, third and fourth segments 1.3 and 1.0 times as long as wide, respectively (Fig. <xref ref-type="fig" rid="F6">38</xref>) and with apical 9+ segments pedunculate, medially antenna slightly wider than subbasally and apically distinctly narrowed (Fig. <xref ref-type="fig" rid="F6">38</xref>); length of maxillary palp 0.9 times height of head; occipital carina complete, comparatively low dorsally (Fig. <xref ref-type="fig" rid="F6">36</xref>), strongly curved ventrally and joining hypostomal carina below mandible and occipital flange curved and elongate; eye 1.1 times as long as temple in dorsal view; temples subparallel-sided behind eyes; OOL:diameter of posterior ocellus:POL = 14:5:15; vertex and frons smooth (but vertex with some punctures) and moderately shiny, with some long setae, convex, without median groove, and anteriorly flattened; face sparsely coarsely punctate and with some <!--PageBreak--><!--PageBreak-->superficial rugae (Fig. <xref ref-type="fig" rid="F6">34</xref>); clypeus truncate (resulting in steep ventral face) and smooth ventrally, without ventral rim, dorsally weakly convex and with some coarse punctures; with wide transverse space between closed mandibles and clypeus; length of malar space equal to basal width of mandible; mandible flattened medially and coarsely striate, both apical teeth large.</p><fig id="F7" position="float" orientation="portrait"><label>Figures 39–44.</label><caption><p>
                <italic><tp:taxon-name><tp:taxon-name-part taxon-name-part-type="genus" reg="Mannokeraia">Mannokeraia</tp:taxon-name-part> <tp:taxon-name-part taxon-name-part-type="species" reg="nigrita">nigrita</tp:taxon-name-part></tp:taxon-name></italic> sp. n., ♂, paratype. <bold>39</bold> habitus, lateral aspect <bold>40</bold> mesosoma, lateral aspect <bold>41</bold> mesosoma, dorsal aspect <bold>42</bold> fore leg, lateral aspect <bold>43</bold> head, dorsal aspect <bold>44</bold> antenna, lateral aspect.</p></caption><graphic xmlns:xlink="http://www.w3.org/1999/xlink" xlink:href="zookeys-718-065-g007.jpg" position="float" orientation="portrait" xlink:type="simple" id="oo_171701.jpg"/></fig><p>
            <italic>Mesosoma.</italic> Length of mesosoma 1.9 times its height; dorsal pronope and antescutal depression absent; side of pronotum rugose, but medially and dorsally largely smooth; mesopleuron coarsely punctate dorsally; precoxal sulcus complete, rather narrow crenulate-punctate (Fig. <xref ref-type="fig" rid="F6">30</xref>); remainder of mesopleuron smooth except for a few punctures; mesosternal suture rather deep and coarsely crenulate; postpectal carina distinct medio-ventrally, straight; notauli complete, anteriorly a narrow row of punctures and posteriorly widely crenulate (Fig. <xref ref-type="fig" rid="F6">31</xref>); remainder of mesoscutum slightly convex, strongly shiny, and largely smooth, except for some coarse striae and punctures medio-posteriorly (Fig. <xref ref-type="fig" rid="F6">31</xref>), mesoscutum glabrous laterally and with few medium-sized setae medially; scutellar sulcus with five costae; scutellum flat, smooth (except for some setiferous punctures) and shiny; metapleuron entirely coarsely vermiculate-rugose; propodeum entirely moderately reticulate-rugose (Fig. <xref ref-type="fig" rid="F6">31</xref>), its median carina absent, its posterior face medially rather differentiated and without tubercle postero-laterally (Fig. <xref ref-type="fig" rid="F6">31</xref>).</p><p>
            <italic>Wings.</italic> Fore wing: pterostigma wide (Fig. <xref ref-type="fig" rid="F6">29</xref>); 1-M nearly straight; 1-SR short (Fig. <xref ref-type="fig" rid="F6">29</xref>); marginal cell closed anteriorly; 1-R1 1.5 times longer than pterostigma and direct after pterostigma hardly pigmented (as apex of pterostigma: Fig. <xref ref-type="fig" rid="F6">29</xref>); vein r emitted far after middle of pterostigma; r:3-SR:SR1 = 5:18:83; vein SR1 straight; 2-SR:3-SR:r-m = 28:18:19; 2-M much longer than 3-SR; m-cu slightly postfurcal; 1-CU1 oblique and narrow, about as long as cu-a; 1-CU1:2-CU1 = 5:31; basal and subbasal cells of fore wing similarly setose as other cells. Hind wing: marginal cell parallel-sided apically (Fig. <xref ref-type="fig" rid="F6">29</xref>); M+CU:1-M:1r-m = 32:15:10; basal and subbasal cells less densely setose than other cells.</p><p>
            <italic>Legs.</italic> Hind coxa largely rugose, dorso-basally transversely rugose; tarsal claws with wide truncate lamelliform lobe (Fig. <xref ref-type="fig" rid="F6">37</xref>); length of femur, tibia and basitarsus of hind leg 3.4, 5.5 and 5.2 times as long as their maximum width; fore femur inflated and ventrally flattened, 3.0 times longer than wide and apically rounded (Fig. <xref ref-type="fig" rid="F6">37</xref>); fore and middle tarsi rather flattened (Figs <xref ref-type="fig" rid="F6">33</xref>, <xref ref-type="fig" rid="F6">37</xref>); hind tibia distinctly striate.</p><p>
            <italic>Metasoma.</italic> First tergite 2.2 times longer than its apical width, petiolate basally and gradually widened apically (Fig. <xref ref-type="fig" rid="F6">32</xref>), coarsely striate but smooth posteriorly, dorsal carinae unite to form a median carina (Fig. <xref ref-type="fig" rid="F6">32</xref>), basal half of tergite closed ventrally and sternite differentiated; laterope absent; second tergite smooth; ovipositor sheath subparallel-sided and apically obtuse (Figs <xref ref-type="fig" rid="F5">28</xref>, <xref ref-type="fig" rid="F6">33</xref>), its setose part 0.26 times as long as fore wing and 0.73 times hind tibia; ovipositor with minute subapical notch, compressed and basally widened (Fig. <xref ref-type="fig" rid="F5">28</xref>).</p><!--PageBreak--><!--PageBreak--><p>
            <italic>Colour.</italic> Black; antenna and legs blackish or dark brown; palpi pale brown; tegulae, pterostigma (but apex pale), most veins of fore wing and metasoma (except black first tergite) dark brown; wing membrane weakly infuscate.</p><p>
            <italic>Male</italic>. Rather different (Fig. <xref ref-type="fig" rid="F7">39</xref>) from female holotype: clypeus more or less protruding medio-ventrally and with a weak rim ventrally, precoxal sulcus moderately to widely rugose (Fig. <xref ref-type="fig" rid="F7">40</xref>), distinctly curved postpectal carina, slender tarsi (Figs <xref ref-type="fig" rid="F7">39</xref>, <xref ref-type="fig" rid="F7">42</xref>, <xref ref-type="fig" rid="F7">44</xref>) and more pronounced sculpture of body. Length of fore wing 4.0–4.3 mm, and of body 4.3–4.6 mm; antenna with 31(2) or 32(1) segments; fore and middle tarsal segments slender; first tergite 2.2–2.3 times longer than wide apically and dorsope absent or slightly indicated.</p></tp:treatment-sec><tp:treatment-sec sec-type="etymology" id="SECID0ED3AG"><title>Etymology.</title><p>Named after its blackish antenna (“niger” is black in Latin).</p></tp:treatment-sec><tp:treatment-sec sec-type="distribution" id="SECID0EI3AG"><title>Distribution.</title><p>Australia (Victoria). Collected in January–February.</p></tp:treatment-sec></tp:taxon-treatment>
