# Supplementary material for: A revision of the tribe Planitorini van Achterberg (Hymenoptera, Braconidae, Euphorinae), with description of a new genus from Australia
Source: Zookeys. 2017 Dec 4;(718):35–64. doi: 10.3897/zookeys.718.21151 (PMC5740435; doi:10.3897/zookeys.718.21151)
Supplement: XML Treatment for Mannokeraia punctata [file zookeys.718.21151-treatment6.xml]

<!DOCTYPE tp:taxon-treatment
  PUBLIC "-//TaxonX//DTD Taxonomic Treatment Publishing DTD v0 20100105//EN" "tax-treatment-NSO.dtd">
<tp:taxon-treatment xmlns:tp="http://www.plazi.org/taxpub"><tp:treatment-meta><kwd-group><label>Taxon classification</label><kwd><named-content xmlns:xlink="http://www.w3.org/1999/xlink" content-type="kingdom">Animalia</named-content></kwd><kwd><named-content xmlns:xlink="http://www.w3.org/1999/xlink" content-type="order">Hymenoptera</named-content></kwd><kwd><named-content xmlns:xlink="http://www.w3.org/1999/xlink" content-type="family">Braconidae</named-content></kwd></kwd-group><mixed-citation publication-type="journal"><person-group><name><surname>van Achterberg</surname><given-names>Cornelis</given-names></name><name><surname>Quicke</surname><given-names>Donald L.J.</given-names></name><name><surname>Boring</surname><given-names>C. Andrew</given-names></name></person-group><article-title>A revision of the tribe <tp:taxon-name><tp:taxon-name-part taxon-name-part-type="tribe">Planitorini</tp:taxon-name-part></tp:taxon-name> van Achterberg (<tp:taxon-name><tp:taxon-name-part taxon-name-part-type="order">Hymenoptera</tp:taxon-name-part></tp:taxon-name>, <tp:taxon-name><tp:taxon-name-part taxon-name-part-type="family">Braconidae</tp:taxon-name-part></tp:taxon-name>, <tp:taxon-name><tp:taxon-name-part taxon-name-part-type="subfamily">Euphorinae</tp:taxon-name-part></tp:taxon-name>), with description of a new genus from Australia</article-title><source>Zookeys</source><day>4</day><month>12</month><year>2017</year><volume>2017</volume><issue>718</issue><fpage>35</fpage><lpage>64</lpage><pub-id pub-id-type="doi">10.3897/zookeys.718.21151</pub-id></mixed-citation></tp:treatment-meta><tp:nomenclature><tp:taxon-name>
            <tp:taxon-name-part taxon-name-part-type="genus" reg="Mannokeraia">Mannokeraia</tp:taxon-name-part>
            <tp:taxon-name-part taxon-name-part-type="species" reg="punctata">punctata</tp:taxon-name-part>
            <object-id xmlns:xlink="http://www.w3.org/1999/xlink" content-type="zoobank" xlink:type="simple">http://zoobank.org/2C86782D-16FA-469A-9E4E-A3DE62FDCDEC</object-id>
          </tp:taxon-name><tp:taxon-authority>van Achterberg</tp:taxon-authority><tp:taxon-status xmlns:xlink="http://www.w3.org/1999/xlink" xlink:type="simple">sp. n.</tp:taxon-status><xref ref-type="fig" rid="F8">Figs 45</xref><xref ref-type="fig" rid="F9">, 46–55</xref><!--PageBreak--><!--PageBreak--></tp:nomenclature><tp:treatment-sec sec-type="type material" id="SECID0EA5AG"><title>Type material.</title><p>Holotype, ♂ (<named-content xmlns:xlink="http://www.w3.org/1999/xlink" content-type="dwc:institutional_code" xlink:type="simple">CNC</named-content>), “<bold>Aust[ralia</bold>]: Qld., Mt. Glorious N.P., 630 m, 28.ii.1984, L. Masner s.s.”.</p><fig id="F8" position="float" orientation="portrait"><label>Figure 45.</label><caption><p>
                <italic><tp:taxon-name><tp:taxon-name-part taxon-name-part-type="genus" reg="Mannokeraia">Mannokeraia</tp:taxon-name-part> <tp:taxon-name-part taxon-name-part-type="species" reg="punctata">punctata</tp:taxon-name-part></tp:taxon-name></italic> sp. n., ♂, holotype, habitus, lateral aspect.</p></caption><graphic xmlns:xlink="http://www.w3.org/1999/xlink" xlink:href="zookeys-718-065-g008.jpg" position="float" orientation="portrait" xlink:type="simple" id="oo_171702.jpg"/></fig></tp:treatment-sec><tp:treatment-sec sec-type="diagnosis" id="SECID0EF6AG"><title>Diagnosis.</title><p>Antenna of ♀ unknown, of ♂ with 30 segments, cylindrical and slender, dark brown but scapus and pedicellus brownish yellow ventrally; palpi pale yellowish; with transverse space between clypeus and closed mandibles (Fig. <xref ref-type="fig" rid="F9">52</xref>); head moderately enlarged behind eyes in dorsal view (Fig. <xref ref-type="fig" rid="F9">53</xref>); length of malar space 0.9 times basal width of mandible (Fig. <xref ref-type="fig" rid="F9">52</xref>); mesosoma of ♀ normal, with mesoscutum far above upper level of pronotum (Fig. <xref ref-type="fig" rid="F9">47</xref>); pronotum and mesoscutum yellowish brown; propodeum mainly punctate medially (Fig. <xref ref-type="fig" rid="F9">49</xref>); fore and middle legs (but tibiae and tarsi darkened) brownish yellow, and hind leg dark brown; length of setose part of ovipositor sheath unknown.</p><fig id="F9" position="float" orientation="portrait"><label>Figures 46–55.</label><caption><p>
                <italic><tp:taxon-name><tp:taxon-name-part taxon-name-part-type="genus" reg="Mannokeraia">Mannokeraia</tp:taxon-name-part> <tp:taxon-name-part taxon-name-part-type="species" reg="punctata">punctata</tp:taxon-name-part></tp:taxon-name></italic> sp. n., ♂, holotype. <bold>46</bold> wings <bold>47</bold> mesosoma, lateral aspect <bold>48</bold> mesosoma, dorsal aspect <bold>49</bold> propodeum, first–third metasomal tergites, dorsal aspect <bold>50</bold> hind leg, lateral aspect <bold>51</bold> antenna, lateral aspect <bold>52</bold> head, anterior aspect <bold>53</bold> head, dorsal aspect <bold>54</bold> head, lateral aspect <bold>55</bold> fore legs, inner aspect.</p></caption><graphic xmlns:xlink="http://www.w3.org/1999/xlink" xlink:href="zookeys-718-065-g009.jpg" position="float" orientation="portrait" xlink:type="simple" id="oo_171703.jpg"/></fig></tp:treatment-sec><tp:treatment-sec sec-type="description" id="SECID0ELBBG"><title>Description.</title><p>Holotype, ♂, length of fore wing 2.8 mm, and of body 3.5 mm.</p><p>
            <italic>Head.</italic> Antenna with 30 segments, pedicellus short (Figs <xref ref-type="fig" rid="F9">51</xref>, <xref ref-type="fig" rid="F9">54</xref>), length of third segment 1.2 times fourth segment, third, fourth and penultimate segments 2.9, 2.4 and 2.7 times as long as wide, respectively (Fig. <xref ref-type="fig" rid="F9">51</xref>) and with apical segments sessile, medially parallel-sided and apically slightly narrowed (Fig. <xref ref-type="fig" rid="F9">51</xref>); length of maxillary palp 1.1 times height of head; occipital carina complete, comparatively low dorsally (Fig. <xref ref-type="fig" rid="F9">54</xref>), strongly curved ventrally and joining hypostomal carina far below mandible and occipital flange curved and elongate; eye 1.1 times as long as temple in dorsal view; temples slightly narrowed behind eyes; OOL:diameter of posterior ocellus:POL = 6:5:8; vertex and frons smooth (but vertex with some punctures) and moderately shiny, with some long setae, convex, frons without median groove, and anteriorly flattened; face sparsely coarsely punctate and with some superficial rugae (Fig. <xref ref-type="fig" rid="F9">52</xref>); clypeus flattened and smooth ventrally, with medially weakly protruding thick ventral rim (resulting in steep ventral area), dorsally weakly convex and with few coarse punctures; <!--PageBreak-->with medium-sized transverse space between closed mandibles and clypeus; length of malar space 0.9 times basal width of mandible; mandible slightly convex medially and with few punctures, both apical teeth large.</p><p>
            <italic>Mesosoma.</italic> Length of mesosoma 1.7 times its height; dorsal pronope and antescutal depression absent; side of pronotum antero-medially and posteriorly coarsely crenulate, rugose, antero-ventrally rugose and remainder largely smooth; mesopleuron coarsely punctate dorsally; precoxal sulcus complete, wide medially and coarsely punctate (Fig. <xref ref-type="fig" rid="F9">47</xref>); remainder of mesopleuron smooth; mesosternal suture rather narrow and finely crenulate; postpectal carina complete medio-ventrally, curved; notauli complete, anteriorly moderately crenulate and posteriorly ending in wide rugose area (Fig. <xref ref-type="fig" rid="F9">48</xref>); remainder of mesoscutum slightly convex, strongly shiny, and largely smooth, except for some fine punctures (Fig. <xref ref-type="fig" rid="F9">48</xref>), mesoscutum sparsely setose laterally and moderately setose medially; scutellar sulcus with six costae; scutellum slightly convex, smooth (except for some setiferous punctures) and shiny; metapleuron entirely coarsely punctate; propodeum coarsely punctate, only anteriorly partly sparsely punctate (Figs <xref ref-type="fig" rid="F9">48</xref>, <xref ref-type="fig" rid="F9">49</xref>), its median carina absent, its posterior face medially rather differentiated and without tubercle postero-laterally (Fig. <xref ref-type="fig" rid="F9">47</xref>).</p><p>
            <italic>Wings.</italic> Fore wing: pterostigma wide (Fig. <xref ref-type="fig" rid="F9">46</xref>); 1-M slightly curved; 1-SR short (Fig. <xref ref-type="fig" rid="F9">46</xref>); marginal cell closed anteriorly; 1-R1 1.3 times longer than pterostigma and direct after pterostigma weakly pigmented (as apex of pterostigma: Fig. <xref ref-type="fig" rid="F9">46</xref>); vein r emitted far after middle of pterostigma; r:3-SR:SR1 = 5:6:53; vein SR1 straight; 2-SR:3-SR:r-m = 19:6:11; 2-M much longer than 3-SR; m-cu interstitial; 1-CU1 oblique and narrow, <!--PageBreak--><!--PageBreak-->about as long as cu-a; 1-CU1:2-CU1 = 1:8; basal and subbasal cells of fore wing similarly setose as other cells. Hind wing: marginal cell parallel-sided apically, but hardly visible; M+CU:1-M:1r-m = 27:13:10; basal and subbasal cells less densely setose than other cells.</p><p>
            <italic>Legs.</italic> Hind coxa largely transversely striate but basally punctate (Figs <xref ref-type="fig" rid="F9">49</xref>, <xref ref-type="fig" rid="F9">50</xref>); tarsal claws with wide truncate lamelliform lobe (Fig. <xref ref-type="fig" rid="F9">55</xref>); length of femur, tibia and basitarsus of hind leg 4.3, 8.4 and 6.8 times as long as their maximum width; fore femur moderately widened and ventrally convex, 4.0 times longer than wide and apically rounded (Fig. <xref ref-type="fig" rid="F9">55</xref>); fore and middle tarsi slender and subcylindrical (Figs <xref ref-type="fig" rid="F8">45</xref>, <xref ref-type="fig" rid="F9">55</xref>); hind tibia distinctly striate.</p><p>
            <italic>Metasoma.</italic> First tergite 2.8 times longer than its apical width, petiolate basally and gradually widened apically (Fig. <xref ref-type="fig" rid="F9">49</xref>), coarsely striate, dorsal carinae unite to form a median carina (Fig. <xref ref-type="fig" rid="F9">49</xref>), basal half of tergite closed ventrally and sternite distinctly differentiated; laterope absent; second tergite smooth.</p><p>
            <italic>Colour.</italic> Black; scapus and pedicellus ventrally, clypeus, mandible, fore and middle legs (but tibiae and tarsi darkened) brownish yellow; palpi and tegulae pale yellow; face, pronotum, mesoscutum, mesosternum and mesopleuron antero-dorsally and ventrally yellowish brown; remainder of antenna and of mesosoma, first metasomal tergite, hind leg, pterostigma (but apex pale), most veins of fore wing dark brown; remainder of metasoma brown, but ventrally membranes whitish; wing membrane subhyaline.</p></tp:treatment-sec><tp:treatment-sec sec-type="etymology" id="SECID0EJFBG"><title>Etymology.</title><p>Named after its punctate propodeum (“punctus” is puncture in Latin).</p></tp:treatment-sec><tp:treatment-sec sec-type="distribution" id="SECID0EOFBG"><title>Distribution.</title><p>Australia (Queensland). Collected in February.</p></tp:treatment-sec></tp:taxon-treatment>
