# Supplementary material for: A revision of the tribe Planitorini van Achterberg (Hymenoptera, Braconidae, Euphorinae), with description of a new genus from Australia
Source: Zookeys. 2017 Dec 4;(718):35–64. doi: 10.3897/zookeys.718.21151 (PMC5740435; doi:10.3897/zookeys.718.21151)
Supplement: XML Treatment for Paramannokeraia [file zookeys.718.21151-treatment7.xml]

<!DOCTYPE tp:taxon-treatment
  PUBLIC "-//TaxonX//DTD Taxonomic Treatment Publishing DTD v0 20100105//EN" "tax-treatment-NSO.dtd">
<tp:taxon-treatment xmlns:tp="http://www.plazi.org/taxpub"><tp:treatment-meta><kwd-group><label>Taxon classification</label><kwd><named-content xmlns:xlink="http://www.w3.org/1999/xlink" content-type="kingdom">Animalia</named-content></kwd><kwd><named-content xmlns:xlink="http://www.w3.org/1999/xlink" content-type="order">Hymenoptera</named-content></kwd><kwd><named-content xmlns:xlink="http://www.w3.org/1999/xlink" content-type="family">Braconidae</named-content></kwd></kwd-group><mixed-citation publication-type="journal"><person-group><name><surname>van Achterberg</surname><given-names>Cornelis</given-names></name><name><surname>Quicke</surname><given-names>Donald L.J.</given-names></name><name><surname>Boring</surname><given-names>C. Andrew</given-names></name></person-group><article-title>A revision of the tribe <tp:taxon-name><tp:taxon-name-part taxon-name-part-type="tribe">Planitorini</tp:taxon-name-part></tp:taxon-name> van Achterberg (<tp:taxon-name><tp:taxon-name-part taxon-name-part-type="order">Hymenoptera</tp:taxon-name-part></tp:taxon-name>, <tp:taxon-name><tp:taxon-name-part taxon-name-part-type="family">Braconidae</tp:taxon-name-part></tp:taxon-name>, <tp:taxon-name><tp:taxon-name-part taxon-name-part-type="subfamily">Euphorinae</tp:taxon-name-part></tp:taxon-name>), with description of a new genus from Australia</article-title><source>Zookeys</source><day>4</day><month>12</month><year>2017</year><volume>2017</volume><issue>718</issue><fpage>35</fpage><lpage>64</lpage><pub-id pub-id-type="doi">10.3897/zookeys.718.21151</pub-id></mixed-citation></tp:treatment-meta><tp:nomenclature><tp:taxon-name>
            <tp:taxon-name-part taxon-name-part-type="genus" reg="Paramannokeraia">Paramannokeraia</tp:taxon-name-part>
            <object-id xmlns:xlink="http://www.w3.org/1999/xlink" content-type="zoobank" xlink:type="simple">http://zoobank.org/FC549892-3C5F-49AB-A922-319F9948553E</object-id>
          </tp:taxon-name><tp:taxon-authority>van Achterberg &amp; Quicke</tp:taxon-authority><tp:taxon-status xmlns:xlink="http://www.w3.org/1999/xlink" xlink:type="simple">gen. n.</tp:taxon-status><xref ref-type="fig" rid="F10">Figs 56–65</xref><xref ref-type="fig" rid="F11">, 66</xref><xref ref-type="fig" rid="F12">, 67–76</xref><xref ref-type="fig" rid="F13">, 77–83</xref></tp:nomenclature><tp:treatment-sec sec-type="type species" id="SECID0EIHBG"><title>Type species.</title><p>
            <italic><tp:taxon-name><tp:taxon-name-part taxon-name-part-type="genus" reg="Paramannokeraia">Paramannokeraia</tp:taxon-name-part> <tp:taxon-name-part taxon-name-part-type="species" reg="gibsoni">gibsoni</tp:taxon-name-part></tp:taxon-name></italic> van Achterberg &amp; Quicke, sp. n. Gender: feminine.</p></tp:treatment-sec><tp:treatment-sec sec-type="etymology" id="SECID0EZHBG"><title>Etymology.</title><p>From “para” (= Greek for “near”) and the generic name <italic><tp:taxon-name><tp:taxon-name-part taxon-name-part-type="genus" reg="Mannokeraia">Mannokeraia</tp:taxon-name-part></tp:taxon-name></italic> van Achterberg, 1995, because the new genus is related to it.</p></tp:treatment-sec><tp:treatment-sec sec-type="diagnosis" id="SECID0EGIBG"><title>Diagnosis.</title><p>Antenna of ♀ with 19 segments, pedicellus much narrower than scapus and most segments moniliform (Fig. <xref ref-type="fig" rid="F10">58</xref>), of ♂ with about 28 segments and segments much longer than wide; scapus much longer and wider than pedicellus (Fig. <xref ref-type="fig" rid="F10">58</xref>); face convex medio-dorsally (Fig. <xref ref-type="fig" rid="F10">58</xref>); maxillary palp with 6 segments and labial palp with 4 segments; eyes distinctly setose; clypeus rather large and elliptical (Fig. <xref ref-type="fig" rid="F10">57</xref>), dorsally differentiated from face and ventrally flattened; face moderately convex medio-dorsally (Fig. <xref ref-type="fig" rid="F10">57</xref>); pronotal collar long (Figs <xref ref-type="fig" rid="F10">58</xref>, <xref ref-type="fig" rid="F10">62</xref>) and distinctly below level of mesoscutum; notauli nearly complete (Fig. <xref ref-type="fig" rid="F10">64</xref>); scutellum without medio-posterior depression; mesosternal sulcus distinct and crenulate; postpectal carina variable (distinct in <italic><tp:taxon-name><tp:taxon-name-part taxon-name-part-type="genus" reg="Paramannokeraia">P.</tp:taxon-name-part> <tp:taxon-name-part taxon-name-part-type="species" reg="gibsoni">gibsoni</tp:taxon-name-part></tp:taxon-name></italic>, and absent, with at most the area between middle coxae rugose in <italic><tp:taxon-name><tp:taxon-name-part taxon-name-part-type="genus" reg="Paramannokeraia">P.</tp:taxon-name-part> <tp:taxon-name-part taxon-name-part-type="species" reg="juliae">juliae</tp:taxon-name-part></tp:taxon-name></italic>); vein M+CU1 of fore wing sclerotised; vein cu-a of hind wing present and comparatively close to vein 1r-m (Fig. <xref ref-type="fig" rid="F10">56</xref>); fore femur robust and flattened ventrally (Fig. <xref ref-type="fig" rid="F10">63</xref>); fore tibia without distinct spines and apically with wide tooth-like protuberance (Fig. <xref ref-type="fig" rid="F10">63</xref>); fore tibial spur medium-sized; base of fore basitarsus angulate (Fig. <xref ref-type="fig" rid="F10">64</xref>); telotarsi hardly widened (Figs <xref ref-type="fig" rid="F10">64</xref>, <xref ref-type="fig" rid="F10">65</xref>); hind tibia largely smooth between pimply protrusions; tarsal claws angularly bent and with truncate lobe (Fig. <xref ref-type="fig" rid="F10">60</xref>); propodeum without large posterior areola and median carina absent (Fig. <xref ref-type="fig" rid="F10">62</xref>), medio-posteriorly gradually lowered (Fig. <xref ref-type="fig" rid="F10">62</xref>); first tergite gradually widened posteriorly and with its spiracles submedially situated (Fig. <xref ref-type="fig" rid="F10">59</xref>) and tergite inserted near condyli of hind coxa; dorsope present (Fig. <xref ref-type="fig" rid="F10">59</xref>); laterope absent; ovipositor nearly cylindrical.</p><fig id="F10" position="float" orientation="portrait"><label>Figures 56–65.</label><caption><p>
                <italic><tp:taxon-name><tp:taxon-name-part taxon-name-part-type="genus" reg="Paramannokeraia">Paramannokeraia</tp:taxon-name-part> <tp:taxon-name-part taxon-name-part-type="species" reg="gibsoni">gibsoni</tp:taxon-name-part></tp:taxon-name></italic> gen. n. &amp; sp. n., ♀, holotype. <bold>56</bold> wings <bold>57</bold> head, anterior aspect <bold>58</bold> habitus, lateral aspect <bold>59</bold> first metasomal tergite, dorsal aspect <bold>60</bold> outer hind claw, lateral aspect <bold>61</bold> head, dorsal aspect <bold>62</bold> mesosoma, dorsal aspect <bold>63</bold> fore femur and tibia, lateral aspect <bold>64</bold> fore tarsus, dorsal aspect <bold>65</bold> hind leg, lateral aspect. 56, 58, 65: scale-line (= 1×); 57, 59, 61, 62, 64: 2.0×; 63: 2.2×; 60: 3.2×.</p></caption><graphic xmlns:xlink="http://www.w3.org/1999/xlink" xlink:href="zookeys-718-065-g010.jpg" position="float" orientation="portrait" xlink:type="simple" id="oo_171704.jpg"/></fig></tp:treatment-sec><tp:treatment-sec sec-type="distribution" id="SECID0E1MBG"><title>Distribution.</title><p>Australia (two species).</p></tp:treatment-sec><tp:treatment-sec sec-type="notes" id="SECID0E6MBG"><title>Notes.</title><p>Because of its venation, shape of the telotarsi, submedial position of the spiracle of the first tergite and shape of the first tergite, the genus belongs to the subfamily <tp:taxon-name><tp:taxon-name-part taxon-name-part-type="subfamily">Euphorinae</tp:taxon-name-part></tp:taxon-name> within which it belongs to the tribe <tp:taxon-name><tp:taxon-name-part taxon-name-part-type="tribe">Planitorini</tp:taxon-name-part></tp:taxon-name>. It resembles <italic><tp:taxon-name><tp:taxon-name-part taxon-name-part-type="genus" reg="Mannokeraia">Mannokeraia</tp:taxon-name-part></tp:taxon-name></italic>, because of the small pedicellus (much narrower than the scapus; Fig. <xref ref-type="fig" rid="F10">58</xref>), apical antennal segments of the female strongly moniliform and pedunculate, the face moderately convex medio-dorsally, the lack of the medio-posterior depression of the scutellum, the robust fore femur, the setose eyes and the long pronotal collar. According to the DNA analysis by <xref ref-type="bibr" rid="B4">Stigenberg et al. (2015)</xref> <italic><tp:taxon-name><tp:taxon-name-part taxon-name-part-type="genus" reg="Paramannokeraia">Paramannokeraia</tp:taxon-name-part></tp:taxon-name></italic> is sister to <italic><tp:taxon-name><tp:taxon-name-part taxon-name-part-type="genus" reg="Planitorus">Planitorus</tp:taxon-name-part></tp:taxon-name></italic> (sharing the presence of dorsope on the first tergite, and the ventrally flattened and narrower clypeus); the two genera forming a sister group to <italic><tp:taxon-name><tp:taxon-name-part taxon-name-part-type="genus" reg="Mannokeraia">Mannokeraia</tp:taxon-name-part></tp:taxon-name></italic> which has the first tergite lacking dorsope, and the clypeus transverse and with a steep ventral face.</p></tp:treatment-sec><tp:treatment-sec sec-type="key" id="SECID0ETOBG"><title>Key to species of <italic><tp:taxon-name><tp:taxon-name-part taxon-name-part-type="genus" reg="Paramannokeraia">Paramannokeraia</tp:taxon-name-part></tp:taxon-name></italic> gen. n.</title><table-wrap content-type="key" position="anchor" orientation="portrait"><table id="TID0ET2AE" rules="all"><tbody><tr><td rowspan="1" colspan="1">1</td><td rowspan="1" colspan="1">Face rugose dorsally and densely punctate ventrally (Fig. <xref ref-type="fig" rid="F10">57</xref>); base of hind coxa finely rugose dorsally (Fig. <xref ref-type="fig" rid="F10">65</xref>); hind femur rather slender (Fig. <xref ref-type="fig" rid="F10">65</xref>); setose part of ovipositor sheath 0.2 times as long as hind tibia (Fig. <xref ref-type="fig" rid="F10">58</xref>); basal half of antenna and legs dark yellowish brown; apically fore tibia with tooth-like protuberance (Fig. <xref ref-type="fig" rid="F10">63</xref>); notauli on mesoscutal disk narrow (Fig. <xref ref-type="fig" rid="F10">62</xref>); fore and middle tarsi of ♀ slender (Fig. <xref ref-type="fig" rid="F10">64</xref>)</td><td rowspan="1" colspan="1">
                    <bold><italic><tp:taxon-name><tp:taxon-name-part taxon-name-part-type="genus" reg="Paramannokeraia">P.</tp:taxon-name-part> <tp:taxon-name-part taxon-name-part-type="species" reg="gibsoni">gibsoni</tp:taxon-name-part></tp:taxon-name></italic> sp. n.</bold>
                  </td></tr><tr><td rowspan="1" colspan="1">–</td><td rowspan="1" colspan="1">Face mainly sparsely punctate (Fig. <xref ref-type="fig" rid="F12">73</xref>); base of hind coxa smooth dorsally (Fig. <xref ref-type="fig" rid="F12">68</xref>); hind femur rather swollen (Fig. <xref ref-type="fig" rid="F12">71</xref>); setose part of ovipositor sheath 0.4 times as long as hind tibia (Fig. <xref ref-type="fig" rid="F11">66</xref>); basal half of antenna of both sexes and legs dark brown; fore tibia rounded apically, without tooth-like protuberance apically (Fig. <xref ref-type="fig" rid="F12">76</xref>); notauli on mesoscutal disk widened (Fig. <xref ref-type="fig" rid="F12">69</xref>); fore and middle tarsi of ♀ widened (Figs <xref ref-type="fig" rid="F11">66</xref>, <xref ref-type="fig" rid="F12">76</xref>)</td><td rowspan="1" colspan="1">
                    <bold><italic><tp:taxon-name><tp:taxon-name-part taxon-name-part-type="genus" reg="Paramannokeraia">P.</tp:taxon-name-part> <tp:taxon-name-part taxon-name-part-type="species" reg="juliae">juliae</tp:taxon-name-part></tp:taxon-name></italic> sp. n.</bold>
                  </td></tr></tbody></table></table-wrap></tp:treatment-sec><tp:treatment-sec><!--Section generated to contain objects referenced in tp:taxon-treatment.--><fig id="F11" position="float" orientation="portrait"><label>Figure 66.</label><caption><p>
                <italic><tp:taxon-name><tp:taxon-name-part taxon-name-part-type="genus" reg="Paramannokeraia">Paramannokeraia</tp:taxon-name-part> <tp:taxon-name-part taxon-name-part-type="species" reg="juliae">juliae</tp:taxon-name-part></tp:taxon-name></italic> gen. n. &amp; sp. n., ♀, holotype, habitus, lateral aspect.</p></caption><graphic xmlns:xlink="http://www.w3.org/1999/xlink" xlink:href="zookeys-718-065-g011.jpg" position="float" orientation="portrait" xlink:type="simple" id="oo_171705.jpg"/></fig><fig id="F12" position="float" orientation="portrait"><label>Figures 67–76.</label><caption><p>
                <italic><tp:taxon-name><tp:taxon-name-part taxon-name-part-type="genus" reg="Paramannokeraia">Paramannokeraia</tp:taxon-name-part> <tp:taxon-name-part taxon-name-part-type="species" reg="juliae">juliae</tp:taxon-name-part></tp:taxon-name></italic> gen. n. &amp; sp. n., ♀, holotype. <bold>67</bold> wings <bold>68</bold> mesosoma, lateral aspect <bold>69</bold> mesosoma, dorsal aspect <bold>70</bold> propodeum, first–third metasomal tergites, dorsal aspect <bold>71</bold> hind leg, lateral aspect <bold>72</bold> antenna <bold>73</bold> head, anterior aspect <bold>74</bold> head, dorsal aspect <bold>75</bold> head, lateral aspect <bold>76</bold> fore legs, inner aspect.</p></caption><graphic xmlns:xlink="http://www.w3.org/1999/xlink" xlink:href="zookeys-718-065-g012.jpg" position="float" orientation="portrait" xlink:type="simple" id="oo_171706.jpg"/></fig><fig id="F13" position="float" orientation="portrait"><label>Figures 77–83.</label><caption><p>
                <italic><tp:taxon-name><tp:taxon-name-part taxon-name-part-type="genus" reg="Paramannokeraia">Paramannokeraia</tp:taxon-name-part> <tp:taxon-name-part taxon-name-part-type="species" reg="juliae">juliae</tp:taxon-name-part></tp:taxon-name></italic> gen. n. &amp; sp. n., ♂, paratype. <bold>77</bold> habitus, lateral aspect <bold>78</bold> mesosoma, dorsal aspect <bold>79</bold> hind leg, lateral aspect <bold>80</bold> fore leg, lateral aspect <bold>81</bold> antenna <bold>82</bold> head, anterior aspect <bold>83</bold> head, dorsal aspect.</p></caption><graphic xmlns:xlink="http://www.w3.org/1999/xlink" xlink:href="zookeys-718-065-g013.jpg" position="float" orientation="portrait" xlink:type="simple" id="oo_171707.jpg"/></fig></tp:treatment-sec><ref-list><ref id="B4"><mixed-citation xmlns:xlink="http://www.w3.org/1999/xlink" xlink:type="simple">
          <person-group><name name-style="western"><surname>Stigenberg</surname><given-names>J</given-names></name><name name-style="western"><surname>Boring</surname><given-names>CA</given-names></name><name name-style="western"><surname>Ronquist</surname><given-names>F</given-names></name></person-group> (<year>2015</year>) <article-title>Phylogeny of the parasitic wasp subfamily <tp:taxon-name><tp:taxon-name-part taxon-name-part-type="subfamily">Euphorinae</tp:taxon-name-part></tp:taxon-name> (<tp:taxon-name><tp:taxon-name-part taxon-name-part-type="family">Braconidae</tp:taxon-name-part></tp:taxon-name>) and evolution of its host preferences.</article-title> <source>Systematic Entomology</source> <volume>40</volume>: <fpage>570</fpage>–<lpage>591</lpage>. <ext-link xlink:type="simple" ext-link-type="doi" xlink:href="10.1111/syen.12122">https://doi.org/10.1111/syen.12122</ext-link></mixed-citation></ref></ref-list></tp:taxon-treatment>
