# Supplementary material for: A revision of the tribe Planitorini van Achterberg (Hymenoptera, Braconidae, Euphorinae), with description of a new genus from Australia
Source: Zookeys. 2017 Dec 4;(718):35–64. doi: 10.3897/zookeys.718.21151 (PMC5740435; doi:10.3897/zookeys.718.21151)
Supplement: XML Treatment for Paramannokeraia gibsoni [file zookeys.718.21151-treatment8.xml]

<!DOCTYPE tp:taxon-treatment
  PUBLIC "-//TaxonX//DTD Taxonomic Treatment Publishing DTD v0 20100105//EN" "tax-treatment-NSO.dtd">
<tp:taxon-treatment xmlns:tp="http://www.plazi.org/taxpub"><tp:treatment-meta><kwd-group><label>Taxon classification</label><kwd><named-content xmlns:xlink="http://www.w3.org/1999/xlink" content-type="kingdom">Animalia</named-content></kwd><kwd><named-content xmlns:xlink="http://www.w3.org/1999/xlink" content-type="order">Hymenoptera</named-content></kwd><kwd><named-content xmlns:xlink="http://www.w3.org/1999/xlink" content-type="family">Braconidae</named-content></kwd></kwd-group><mixed-citation publication-type="journal"><person-group><name><surname>van Achterberg</surname><given-names>Cornelis</given-names></name><name><surname>Quicke</surname><given-names>Donald L.J.</given-names></name><name><surname>Boring</surname><given-names>C. Andrew</given-names></name></person-group><article-title>A revision of the tribe <tp:taxon-name><tp:taxon-name-part taxon-name-part-type="tribe">Planitorini</tp:taxon-name-part></tp:taxon-name> van Achterberg (<tp:taxon-name><tp:taxon-name-part taxon-name-part-type="order">Hymenoptera</tp:taxon-name-part></tp:taxon-name>, <tp:taxon-name><tp:taxon-name-part taxon-name-part-type="family">Braconidae</tp:taxon-name-part></tp:taxon-name>, <tp:taxon-name><tp:taxon-name-part taxon-name-part-type="subfamily">Euphorinae</tp:taxon-name-part></tp:taxon-name>), with description of a new genus from Australia</article-title><source>Zookeys</source><day>4</day><month>12</month><year>2017</year><volume>2017</volume><issue>718</issue><fpage>35</fpage><lpage>64</lpage><pub-id pub-id-type="doi">10.3897/zookeys.718.21151</pub-id></mixed-citation></tp:treatment-meta><tp:nomenclature><tp:taxon-name>
            <tp:taxon-name-part taxon-name-part-type="genus" reg="Paramannokeraia">Paramannokeraia</tp:taxon-name-part>
            <tp:taxon-name-part taxon-name-part-type="species" reg="gibsoni">gibsoni</tp:taxon-name-part>
            <object-id xmlns:xlink="http://www.w3.org/1999/xlink" content-type="zoobank" xlink:type="simple">http://zoobank.org/232633BF-B8BA-4AEF-81BF-C3E2FA06C0F1</object-id>
          </tp:taxon-name><tp:taxon-authority>van Achterberg &amp; Quicke</tp:taxon-authority><tp:taxon-status xmlns:xlink="http://www.w3.org/1999/xlink" xlink:type="simple">sp. n.</tp:taxon-status><xref ref-type="fig" rid="F10">Figs 56–65</xref><tp:nomenclature-citation-list><tp:nomenclature-citation><tp:taxon-name>
                <tp:taxon-name-part taxon-name-part-type="genus" reg="Mannokeraia">Mannokeraia</tp:taxon-name-part> <tp:taxon-name-part taxon-name-part-type="species" reg="gibsoni">gibsoni</tp:taxon-name-part></tp:taxon-name><comment>; <xref ref-type="bibr" rid="B1">Belshaw and Quicke 2002</xref>: 474 (MS name for “Australia AJ416968”). Nomen nudum.</comment></tp:nomenclature-citation></tp:nomenclature-citation-list></tp:nomenclature><tp:treatment-sec sec-type="material" id="SECID0EMDFG"><title>Type material.</title><p>Holotype, ♀ (<named-content xmlns:xlink="http://www.w3.org/1999/xlink" content-type="dwc:institutional_code" xlink:type="simple">CNC</named-content>), “<bold>Australia</bold>: N.S.W., Mt. Keira via Wollongong, iv.2005”, “BF000332, RJF 004 D8”, “gen. n. aff. <tp:taxon-name><tp:taxon-name-part taxon-name-part-type="genus" reg="Planitorus">Planitorus</tp:taxon-name-part></tp:taxon-name>, det. Belokobylskij, [20]08”.</p></tp:treatment-sec><tp:treatment-sec sec-type="diagnosis" id="SECID0EMVBG"><title>Diagnosis.</title><p>Antenna of ♀ with 15+ robust segments, apical segments pedunculate (Fig. <xref ref-type="fig" rid="F10">58</xref>), of ♂ unknown; head transverse, not enlarged behind eyes in dorsal view (Fig. <xref ref-type="fig" rid="F10">61</xref>); face rugose dorsally and densely punctate ventrally (Fig. <xref ref-type="fig" rid="F10">57</xref>); mesosoma of ♀ normal, with mesoscutum above upper level of pronotum (Fig. <xref ref-type="fig" rid="F10">58</xref>); notauli on mesoscutal disk narrow (Fig. <xref ref-type="fig" rid="F10">62</xref>); propodeum rugose medially (Fig. <xref ref-type="fig" rid="F10">62</xref>); base of hind coxa finely rugose dorsally (Fig. <xref ref-type="fig" rid="F10">65</xref>); hind femur rather slender (Fig. <xref ref-type="fig" rid="F10">65</xref>); apically fore tibia with tooth-like protuberance (Fig. <xref ref-type="fig" rid="F10">62</xref>); fore and middle tarsi of ♀ slender (Fig. <xref ref-type="fig" rid="F10">64</xref>); basal half of antenna and legs rather dark yellowish brown; setose part of ovipositor sheath about 0.2 times as long as hind tibia; ♀ macropterous.</p></tp:treatment-sec><tp:treatment-sec sec-type="description" id="SECID0E1WBG"><title>Description.</title><p>Holotype, ♀, length of fore wing 2.1 mm, and of body 2.2 mm.</p><p>
            <italic>Head.</italic> Antenna with 15+ segments, length of third segment 1.1 times fourth segment, third and fourth segments 1.7 and 1.6 times as long as wide, respectively (Fig. <xref ref-type="fig" rid="F10">58</xref>), apical segments pedunculate (Fig. <xref ref-type="fig" rid="F10">58</xref>); length of maxillary palp 1.1 times height of head; occipital carina complete, low dorsally (Fig. <xref ref-type="fig" rid="F10">58</xref>); eye 1.8 times as long as temple in dorsal view; temples gradually narrowed behind eyes (Fig. <xref ref-type="fig" rid="F10">61</xref>); OOL:diameter of posterior ocellus:POL = 6:3:9; frons smooth, with long setae and without median groove or carina, slightly depressed; face rather coarsely rugose dorsally and punctate ventrally (Fig. <xref ref-type="fig" rid="F10">57</xref>); clypeus depressed and smooth ventrally, dorsally weakly convex and with some punctures (Fig. <xref ref-type="fig" rid="F10">57</xref>); length of malar space 0.8 times basal width of mandible; occipital carina about joining hypostomal carina and occipital flange subcircular (Fig. <xref ref-type="fig" rid="F10">58</xref>); mandible flat and shiny basally.</p><p>
            <italic>Mesosoma.</italic> Length of mesosoma 1.8 times its height; dorsal pronope small, round (Fig. <xref ref-type="fig" rid="F10">62</xref>); antescutal depression absent; side of pronotum largely reticulate-punctate anteriorly, medially largely smooth and posteriorly punctate-costate (Fig. <xref ref-type="fig" rid="F10">58</xref>); epicnemial area coarsely punctate dorsally; precoxal sulcus complete, coarsely punctate (Fig. <xref ref-type="fig" rid="F10">58</xref>) and remainder of mesopleuron smooth; mesosternal suture rather deep and moderately crenulate; postpectal carina present medio-ventrally; mesoscutum flat, smooth (except five grooves medio-posteriorly: Fig. <xref ref-type="fig" rid="F10">62</xref>), glabrous laterally and with long setae medially; notauli nearly complete, largely smooth and narrow (Fig. <xref ref-type="fig" rid="F10">62</xref>); scutellar sulcus with five costae; scutellum flat, smooth (also medio-posteriorly: Fig. <xref ref-type="fig" rid="F10">62</xref>); metapleuron coarsely and densely rugose-punctate; propodeum coarsely and densely rugose but less so posteriorly, its median carina absent except posteriorly (Fig. <xref ref-type="fig" rid="F10">62</xref>), its posterior face weakly differentiated and with an obtuse tubercle postero-laterally, just above level of socket of first tergite (Fig. <xref ref-type="fig" rid="F10">58</xref>).</p><p>
            <italic>Wings.</italic> Fore wing: 1-M distinctly curved; 1-SR very short (Fig. <xref ref-type="fig" rid="F10">56</xref>); marginal cell closed anteriorly; vein r emitted distinctly after middle of pterostigma; r:3-SR:SR1 = 3:10:54; vein 1-R1 somewhat longer than pterostigma; vein SR1 straight; 2-SR:3-SR:r-m = 10:5:6; 2-M distinctly longer than 3-SR; m-cu postfurcal; 1-CU1 oblique and narrow; 1-CU1:2-CU1 = 7:20; basal and subbasal cells of fore wing setose as other cells. Hind wing: marginal cell subparallel medially and absent apically (Fig. <xref ref-type="fig" rid="F10">56</xref>); M+CU:1-M:1r-m = 38:15:12.</p><!--PageBreak--><!--PageBreak--><p>
            <italic>Legs.</italic> Hind coxa basally finely rugose and remainder largely smooth (Fig. <xref ref-type="fig" rid="F10">58</xref>); tarsal claws with wide truncate lamelliform lobe (Fig. <xref ref-type="fig" rid="F10">60</xref>); length of femur, tibia and basitarsus of hind leg 3.2, 6.2 and 6.0 times as long as their maximum width; fore femur rather inflated, 2.7 times longer than wide, with apical tooth and with some spiny bristles (Fig. <xref ref-type="fig" rid="F10">63</xref>).</p><p>
            <italic>Metasoma.</italic> First tergite 1.5 times longer than its apical width, distinctly petiolate (Fig. <xref ref-type="fig" rid="F10">59</xref>), with coarse curved striae, dorsal carinae unite to form a median carina and dorsope deep and large (Fig. <xref ref-type="fig" rid="F10">59</xref>), only basal quarter closed ventrally; laterope absent, tergite widened latero-basally (Fig. <xref ref-type="fig" rid="F10">58</xref>); second tergite smooth; ovipositor sheath somewhat widened and obtuse apically (Fig. <xref ref-type="fig" rid="F10">58</xref>), its setose part 0.10 times as long as fore wing and 0.23 times hind tibia; ovipositor with minute subapical nodus and wide basally (Fig. <xref ref-type="fig" rid="F10">58</xref>).</p><p>
            <italic>Colour.</italic> Black; basal half of antenna, pronotum narrowly antero-ventrally and legs rather dark yellowish brown; tegulae and palpi pale yellowish; metasoma (except black first tergite), pterostigma (but narrowly paler basally) and apical half of antenna dark brown; veins brown; wing membrane weakly infuscate.</p></tp:treatment-sec><tp:treatment-sec sec-type="etymology" id="SECID0E41BG"><title>Etymology.</title><p>Named after Dr Gary A.P. Gibson (Ottawa), for his extensive contribution to our knowledge of <tp:taxon-name><tp:taxon-name-part taxon-name-part-type="superfamily">Chalcidoidea</tp:taxon-name-part></tp:taxon-name> (especially of the families <tp:taxon-name><tp:taxon-name-part taxon-name-part-type="family">Eupelmidae</tp:taxon-name-part></tp:taxon-name> and <tp:taxon-name><tp:taxon-name-part taxon-name-part-type="family">Pteromalidae</tp:taxon-name-part></tp:taxon-name>), and of <tp:taxon-name><tp:taxon-name-part taxon-name-part-type="family">Mymarommatidae</tp:taxon-name-part></tp:taxon-name>.</p></tp:treatment-sec><tp:treatment-sec sec-type="distribution" id="SECID0EX2BG"><title>Distribution.</title><p>Australia (New South Wales). Collected in April.</p></tp:treatment-sec><tp:treatment-sec><!--Section generated to contain objects referenced in tp:taxon-treatment.--><fig id="F10" position="float" orientation="portrait"><label>Figures 56–65.</label><caption><p>
                <italic><tp:taxon-name><tp:taxon-name-part taxon-name-part-type="genus" reg="Paramannokeraia">Paramannokeraia</tp:taxon-name-part> <tp:taxon-name-part taxon-name-part-type="species" reg="gibsoni">gibsoni</tp:taxon-name-part></tp:taxon-name></italic> gen. n. &amp; sp. n., ♀, holotype. <bold>56</bold> wings <bold>57</bold> head, anterior aspect <bold>58</bold> habitus, lateral aspect <bold>59</bold> first metasomal tergite, dorsal aspect <bold>60</bold> outer hind claw, lateral aspect <bold>61</bold> head, dorsal aspect <bold>62</bold> mesosoma, dorsal aspect <bold>63</bold> fore femur and tibia, lateral aspect <bold>64</bold> fore tarsus, dorsal aspect <bold>65</bold> hind leg, lateral aspect. 56, 58, 65: scale-line (= 1×); 57, 59, 61, 62, 64: 2.0×; 63: 2.2×; 60: 3.2×.</p></caption><graphic xmlns:xlink="http://www.w3.org/1999/xlink" xlink:href="zookeys-718-065-g010.jpg" position="float" orientation="portrait" xlink:type="simple" id="oo_171704.jpg"/></fig></tp:treatment-sec><ref-list><ref id="B1"><mixed-citation xmlns:xlink="http://www.w3.org/1999/xlink" xlink:type="simple">
          <person-group><name name-style="western"><surname>Belshaw</surname><given-names>R</given-names></name><name name-style="western"><surname>Quicke</surname><given-names>DLJ</given-names></name></person-group> (<year>2002</year>) <article-title>Robustness of ancestral state estimates: evolution of life history strategy in ichneumonoid parasitoids.</article-title> <source>Systematic Biology</source> <volume>51</volume>(<issue>3</issue>): <fpage>450</fpage>–<lpage>477</lpage>. <ext-link xlink:type="simple" ext-link-type="doi" xlink:href="10.1080/10635150290069896">https://doi.org/10.1080/10635150290069896</ext-link></mixed-citation></ref></ref-list></tp:taxon-treatment>
