# Supplementary material for: A revision of the tribe Planitorini van Achterberg (Hymenoptera, Braconidae, Euphorinae), with description of a new genus from Australia
Source: Zookeys. 2017 Dec 4;(718):35–64. doi: 10.3897/zookeys.718.21151 (PMC5740435; doi:10.3897/zookeys.718.21151)
Supplement: XML Treatment for Paramannokeraia juliae [file zookeys.718.21151-treatment9.xml]

<!DOCTYPE tp:taxon-treatment
  PUBLIC "-//TaxonX//DTD Taxonomic Treatment Publishing DTD v0 20100105//EN" "tax-treatment-NSO.dtd">
<tp:taxon-treatment xmlns:tp="http://www.plazi.org/taxpub"><tp:treatment-meta><kwd-group><label>Taxon classification</label><kwd><named-content xmlns:xlink="http://www.w3.org/1999/xlink" content-type="kingdom">Animalia</named-content></kwd><kwd><named-content xmlns:xlink="http://www.w3.org/1999/xlink" content-type="order">Hymenoptera</named-content></kwd><kwd><named-content xmlns:xlink="http://www.w3.org/1999/xlink" content-type="family">Braconidae</named-content></kwd></kwd-group><mixed-citation publication-type="journal"><person-group><name><surname>van Achterberg</surname><given-names>Cornelis</given-names></name><name><surname>Quicke</surname><given-names>Donald L.J.</given-names></name><name><surname>Boring</surname><given-names>C. Andrew</given-names></name></person-group><article-title>A revision of the tribe <tp:taxon-name><tp:taxon-name-part taxon-name-part-type="tribe">Planitorini</tp:taxon-name-part></tp:taxon-name> van Achterberg (<tp:taxon-name><tp:taxon-name-part taxon-name-part-type="order">Hymenoptera</tp:taxon-name-part></tp:taxon-name>, <tp:taxon-name><tp:taxon-name-part taxon-name-part-type="family">Braconidae</tp:taxon-name-part></tp:taxon-name>, <tp:taxon-name><tp:taxon-name-part taxon-name-part-type="subfamily">Euphorinae</tp:taxon-name-part></tp:taxon-name>), with description of a new genus from Australia</article-title><source>Zookeys</source><day>4</day><month>12</month><year>2017</year><volume>2017</volume><issue>718</issue><fpage>35</fpage><lpage>64</lpage><pub-id pub-id-type="doi">10.3897/zookeys.718.21151</pub-id></mixed-citation></tp:treatment-meta><tp:nomenclature><tp:taxon-name>
            <tp:taxon-name-part taxon-name-part-type="genus" reg="Paramannokeraia">Paramannokeraia</tp:taxon-name-part>
            <tp:taxon-name-part taxon-name-part-type="species" reg="juliae">juliae</tp:taxon-name-part>
            <object-id xmlns:xlink="http://www.w3.org/1999/xlink" content-type="zoobank" xlink:type="simple">http://zoobank.org/964AFC04-F505-4C18-ADC3-2F72062294D6</object-id>
          </tp:taxon-name><tp:taxon-authority>van Achterberg</tp:taxon-authority><tp:taxon-status xmlns:xlink="http://www.w3.org/1999/xlink" xlink:type="simple">sp. n.</tp:taxon-status><xref ref-type="fig" rid="F11">Figs 66</xref><xref ref-type="fig" rid="F12">, 67–76</xref><xref ref-type="fig" rid="F13">, 77–83</xref><tp:nomenclature-citation-list><tp:nomenclature-citation><tp:taxon-name>
                <tp:taxon-name-part taxon-name-part-type="genus" reg="Mannokeraia">Mannokeraia</tp:taxon-name-part>
              </tp:taxon-name><comment>sp.; <xref ref-type="bibr" rid="B4">Stigenberg et al. 2015</xref>: 575.</comment></tp:nomenclature-citation></tp:nomenclature-citation-list></tp:nomenclature><tp:treatment-sec sec-type="type material" id="SECID0EA5BG"><title>Type material.</title><p>Holotype, ♀ (<named-content xmlns:xlink="http://www.w3.org/1999/xlink" content-type="dwc:institutional_code" xlink:type="simple">NHRS</named-content>), “<bold>Australia</bold>, <bold>Tasmania</bold>, Cradle Mtn NP, creek from Crater Lake to Ronny Creek, 100 m upstr. boardwalk, 867 mao, <named-content xmlns:xlink="http://www.w3.org/1999/xlink" content-type="dwc:verbatimCoordinates" xlink:type="simple"><named-content content-type="geo-json" specific-use="{&#34;type&#34;:&#34;Point&#34;,&#34;coordinates&#34;:[145.945917,-41.644450]}" id="NCID0ES5BG" xlink:type="simple">S41°38.667' E145°56.755'</named-content></named-content>, 23.ii–4.iii.2006, Malaise trap, loc. 14, N. Jönsson, T. Malm &amp; D. Williams”, “DNA voucher DNA JS10_00282”, “<named-content xmlns:xlink="http://www.w3.org/1999/xlink" content-type="dwc:institutional_code" xlink:type="simple">NHRS</named-content>-HEVA 000004017”. Paratype: 1 ♂ (<named-content xmlns:xlink="http://www.w3.org/1999/xlink" content-type="dwc:institutional_code" xlink:type="simple">CNC</named-content>), “Australia, Tas[mania], Mt. Field NP, 7.i.1984, L. Masner, s. s.”.</p><fig id="F11" position="float" orientation="portrait"><label>Figure 66.</label><caption><p>
                <italic><tp:taxon-name><tp:taxon-name-part taxon-name-part-type="genus" reg="Paramannokeraia">Paramannokeraia</tp:taxon-name-part> <tp:taxon-name-part taxon-name-part-type="species" reg="juliae">juliae</tp:taxon-name-part></tp:taxon-name></italic> gen. n. &amp; sp. n., ♀, holotype, habitus, lateral aspect.</p></caption><graphic xmlns:xlink="http://www.w3.org/1999/xlink" xlink:href="zookeys-718-065-g011.jpg" position="float" orientation="portrait" xlink:type="simple" id="oo_171705.jpg"/></fig></tp:treatment-sec><tp:treatment-sec sec-type="diagnosis" id="SECID0EZ6BG"><title>Diagnosis.</title><p>Antenna of ♀ with 19 robust segments, apical segments pedunculate (Fig. <xref ref-type="fig" rid="F12">72</xref>), of ♂ cylindrical and elongate (Fig. <xref ref-type="fig" rid="F13">81</xref>); head transverse, not enlarged behind eyes in dorsal view (Fig. <xref ref-type="fig" rid="F12">74</xref>); face mainly sparsely punctate (Fig. <xref ref-type="fig" rid="F12">73</xref>); mesosoma of ♀ normal, with mesoscutum distinctly above upper level of pronotum (Fig. <xref ref-type="fig" rid="F12">68</xref>); notauli on mesoscutal disk widened (Fig. <xref ref-type="fig" rid="F12">69</xref>); propodeum rather sparsely rugulose but sublaterally largely smooth (Fig. <xref ref-type="fig" rid="F12">69</xref>); base of hind coxa smooth dorsally (Fig. <xref ref-type="fig" rid="F12">68</xref>); hind femur rather swollen (Fig. <xref ref-type="fig" rid="F12">71</xref>); fore tibia rounded apically, without tooth-like protuberance apically (Fig. <xref ref-type="fig" rid="F12">76</xref>); fore and middle tarsi of ♀ widened (Figs <xref ref-type="fig" rid="F11">66</xref>, <xref ref-type="fig" rid="F12">76</xref>); basal half of antenna of both sexes and legs dark brown; setose part of ovipositor sheath about 0.4 times as long as hind tibia (Fig. <xref ref-type="fig" rid="F11">66</xref>); both sexes macropterous.</p></tp:treatment-sec><tp:treatment-sec sec-type="description" id="SECID0EUBAI"><title>Description.</title><p>Holotype, ♀, length of fore wing 2.5 mm, and of body 2.7 mm.</p><p>
            <italic>Head.</italic> Antenna with 19 segments, length of third segment 1.1 times fourth segment, third, fourth and penultimate segments 1.6, 1.4 and 0.9 (without pedunculus 0.8) times as long as wide, respectively (Fig. <xref ref-type="fig" rid="F12">72</xref>) and with apical 12 segments pedunculate, medially antenna as wide as apically; length of maxillary palp 0.8 times height of head; occipital carina complete, low dorsally (Fig. <xref ref-type="fig" rid="F12">75</xref>); eye 1.5 times as long as temple in dorsal view; temples subparallel-sided behind eyes; OOL:diameter of posterior ocellus:POL = 9:5:11; frons smooth and shiny, with some long setae, convex, with shallow median groove, and anteriorly flattened; face with some rugae dorsally below antennal sockets and remainder sparsely coarsely punctate (Fig. <xref ref-type="fig" rid="F12">73</xref>); clypeus depressed <!--PageBreak--><!--PageBreak-->and smooth ventrally, with ventral rim slightly upcurved, dorsally weakly convex and with some coarse punctures (Fig. <xref ref-type="fig" rid="F12">73</xref>); length of malar space 1.1 times basal width of mandible; occipital carina joining hypostomal carina and occipital flange subcircular; mandible depressed medially and shiny, apically with large upper and small lower tooth.</p><fig id="F12" position="float" orientation="portrait"><label>Figures 67–76.</label><caption><p>
                <italic><tp:taxon-name><tp:taxon-name-part taxon-name-part-type="genus" reg="Paramannokeraia">Paramannokeraia</tp:taxon-name-part> <tp:taxon-name-part taxon-name-part-type="species" reg="juliae">juliae</tp:taxon-name-part></tp:taxon-name></italic> gen. n. &amp; sp. n., ♀, holotype. <bold>67</bold> wings <bold>68</bold> mesosoma, lateral aspect <bold>69</bold> mesosoma, dorsal aspect <bold>70</bold> propodeum, first–third metasomal tergites, dorsal aspect <bold>71</bold> hind leg, lateral aspect <bold>72</bold> antenna <bold>73</bold> head, anterior aspect <bold>74</bold> head, dorsal aspect <bold>75</bold> head, lateral aspect <bold>76</bold> fore legs, inner aspect.</p></caption><graphic xmlns:xlink="http://www.w3.org/1999/xlink" xlink:href="zookeys-718-065-g012.jpg" position="float" orientation="portrait" xlink:type="simple" id="oo_171706.jpg"/></fig><p>
            <italic>Mesosoma.</italic> Length of mesosoma 1.9 times its height; dorsal pronope and antescutal depression absent; side of pronotum largely punctate-rugose ventrally, largely smooth medially, with narrow crenulate groove antero-dorsally and punctate-costate posteriorly; epicnemial area punctate dorsally; precoxal sulcus complete, narrowly crenulate-punctate (Fig. <xref ref-type="fig" rid="F12">68</xref>); remainder of mesopleuron smooth; mesosternal suture deep and coarsely crenulate; postpectal carina absent; notauli complete, coarsely punctate and rather wide, ending in wide punctate area (Fig. <xref ref-type="fig" rid="F12">69</xref>); scutellar sulcus with five costae; scutellum flat, smooth and shiny; metapleuron punctate medially and coarsely reticulate-punctate ventrally; postpectal carina absent and area between middle coxae with few punctures; propodeum rather sparsely rugulose but sublaterally largely smooth (Fig. <xref ref-type="fig" rid="F12">69</xref>), posterior face weakly differentiated and without an obtuse tubercle postero-laterally (Fig. <xref ref-type="fig" rid="F12">68</xref>).</p><p>
            <italic>Wings.</italic> Fore wing: 1-M weakly curved; 1-SR short (Fig. <xref ref-type="fig" rid="F12">67</xref>); marginal cell open anteriorly because of most of 1-R1 absent and sclerotized part of 1-R1 about 0.2 times as long as pterostigma (Fig. <xref ref-type="fig" rid="F12">67</xref>); vein r emitted distinctly after middle of pterostigma; r:3-SR:SR1 = 2:11:62; vein SR1 straight; 2-SR:3-SR:r-m = 27:11:15; 2-M much longer than 3-SR; m-cu slightly postfurcal; 1-CU1 oblique and narrow, about as long as cu-a; 1-CU1:2-CU1 = 5:27; basal and subbasal cells of fore wing setose as other cells. Hind wing: marginal cell subparallel-sided medially and obsolescent apically; M+CU:1-M:1r-m = 41:18:10.</p><p>
            <italic>Legs.</italic> Hind coxa basally smooth; tarsal claws with wide truncate lamelliform lobe (Fig. <xref ref-type="fig" rid="F12">71</xref>); length of femur, tibia and basitarsus of hind leg 3.0, 7.3 and 6.0 times as long as their maximum width; fore femur rather inflated, 2.9 times longer than wide and apically rounded (Fig. <xref ref-type="fig" rid="F12">76</xref>); fore and middle tarsi widened (Figs <xref ref-type="fig" rid="F11">66</xref>, <xref ref-type="fig" rid="F12">76</xref>).</p><p>
            <italic>Metasoma.</italic> First tergite 1.5 times longer than its apical width, distinctly petiolate (Fig. <xref ref-type="fig" rid="F12">70</xref>), with incomplete straight striae, dorsal carinae unite to form a median carina and dorsope deep and large (Fig. <xref ref-type="fig" rid="F12">70</xref>), only basal quarter closed ventrally; laterope absent, tergite widened latero-basally; second tergite smooth; ovipositor sheath somewhat widened and obtuse apically (Fig. <xref ref-type="fig" rid="F11">66</xref>), its setose part 0.14 times as long as fore wing and 0.40 times hind tibia; ovipositor with minute subapical nodus and widened basally.</p><p>
            <italic>Colour.</italic> Black; antenna, metasoma except black first tergite and legs dark brown, but hind trochanter and tibial spurs brown; tegulae and palpi pale yellowish; pterostigma and veins brown; wing membrane weakly infuscate.</p><p>
            <italic>Male</italic>. Similar to female holotype except for the shape of the antennal segments, slender fore and middle tarsi (Figs <xref ref-type="fig" rid="F13">77</xref>, <xref ref-type="fig" rid="F13">80</xref>, the rugose area between middle coxae and the different sculpture of the propodeum and face (Figs <xref ref-type="fig" rid="F13">78</xref>, <xref ref-type="fig" rid="F13">82</xref>). Antenna with 28 segments, length of fore wing 3.6 mm, and of body 3.6 mm; face and clypeus rather finely <!--PageBreak--><!--PageBreak-->punctate; metasoma (except most of first tergite) brown; mesoscutum less flattened; medio-posterior punctate area of mesoscutum small; propodeum largely finely rugulose; first tergite 1.5 times longer than wide apically and distinctly longitudinally striate.</p><fig id="F13" position="float" orientation="portrait"><label>Figures 77–83.</label><caption><p>
                <italic><tp:taxon-name><tp:taxon-name-part taxon-name-part-type="genus" reg="Paramannokeraia">Paramannokeraia</tp:taxon-name-part> <tp:taxon-name-part taxon-name-part-type="species" reg="juliae">juliae</tp:taxon-name-part></tp:taxon-name></italic> gen. n. &amp; sp. n., ♂, paratype. <bold>77</bold> habitus, lateral aspect <bold>78</bold> mesosoma, dorsal aspect <bold>79</bold> hind leg, lateral aspect <bold>80</bold> fore leg, lateral aspect <bold>81</bold> antenna <bold>82</bold> head, anterior aspect <bold>83</bold> head, dorsal aspect.</p></caption><graphic xmlns:xlink="http://www.w3.org/1999/xlink" xlink:href="zookeys-718-065-g013.jpg" position="float" orientation="portrait" xlink:type="simple" id="oo_171707.jpg"/></fig></tp:treatment-sec><tp:treatment-sec sec-type="etymology" id="SECID0EBIAI"><title>Etymology.</title><p>Named after Dr Julia Stigenberg (Stockholm), who generously made the holotype available for this study.</p></tp:treatment-sec><tp:treatment-sec sec-type="distribution" id="SECID0EGIAI"><title>Distribution.</title><p>Australia (Tasmania). Collected in January–March.</p></tp:treatment-sec><ref-list><ref id="B4"><mixed-citation xmlns:xlink="http://www.w3.org/1999/xlink" xlink:type="simple">
          <person-group><name name-style="western"><surname>Stigenberg</surname><given-names>J</given-names></name><name name-style="western"><surname>Boring</surname><given-names>CA</given-names></name><name name-style="western"><surname>Ronquist</surname><given-names>F</given-names></name></person-group> (<year>2015</year>) <article-title>Phylogeny of the parasitic wasp subfamily <tp:taxon-name><tp:taxon-name-part taxon-name-part-type="subfamily">Euphorinae</tp:taxon-name-part></tp:taxon-name> (<tp:taxon-name><tp:taxon-name-part taxon-name-part-type="family">Braconidae</tp:taxon-name-part></tp:taxon-name>) and evolution of its host preferences.</article-title> <source>Systematic Entomology</source> <volume>40</volume>: <fpage>570</fpage>–<lpage>591</lpage>. <ext-link xlink:type="simple" ext-link-type="doi" xlink:href="10.1111/syen.12122">https://doi.org/10.1111/syen.12122</ext-link></mixed-citation></ref></ref-list></tp:taxon-treatment>
