# Supplementary material for: A revision of the tribe Planitorini van Achterberg (Hymenoptera, Braconidae, Euphorinae), with description of a new genus from Australia
Source: Zookeys. 2017 Dec 4;(718):35–64. doi: 10.3897/zookeys.718.21151 (PMC5740435; doi:10.3897/zookeys.718.21151)
Supplement: XML Treatment for Planitorus [file zookeys.718.21151-treatment10.xml]

<!DOCTYPE tp:taxon-treatment
  PUBLIC "-//TaxonX//DTD Taxonomic Treatment Publishing DTD v0 20100105//EN" "tax-treatment-NSO.dtd">
<tp:taxon-treatment xmlns:tp="http://www.plazi.org/taxpub"><tp:treatment-meta><kwd-group><label>Taxon classification</label><kwd><named-content xmlns:xlink="http://www.w3.org/1999/xlink" content-type="kingdom">Animalia</named-content></kwd><kwd><named-content xmlns:xlink="http://www.w3.org/1999/xlink" content-type="order">Hymenoptera</named-content></kwd><kwd><named-content xmlns:xlink="http://www.w3.org/1999/xlink" content-type="family">Braconidae</named-content></kwd></kwd-group><mixed-citation publication-type="journal"><person-group><name><surname>van Achterberg</surname><given-names>Cornelis</given-names></name><name><surname>Quicke</surname><given-names>Donald L.J.</given-names></name><name><surname>Boring</surname><given-names>C. Andrew</given-names></name></person-group><article-title>A revision of the tribe <tp:taxon-name><tp:taxon-name-part taxon-name-part-type="tribe">Planitorini</tp:taxon-name-part></tp:taxon-name> van Achterberg (<tp:taxon-name><tp:taxon-name-part taxon-name-part-type="order">Hymenoptera</tp:taxon-name-part></tp:taxon-name>, <tp:taxon-name><tp:taxon-name-part taxon-name-part-type="family">Braconidae</tp:taxon-name-part></tp:taxon-name>, <tp:taxon-name><tp:taxon-name-part taxon-name-part-type="subfamily">Euphorinae</tp:taxon-name-part></tp:taxon-name>), with description of a new genus from Australia</article-title><source>Zookeys</source><day>4</day><month>12</month><year>2017</year><volume>2017</volume><issue>718</issue><fpage>35</fpage><lpage>64</lpage><pub-id pub-id-type="doi">10.3897/zookeys.718.21151</pub-id></mixed-citation></tp:treatment-meta><tp:nomenclature><tp:taxon-name>
            <tp:taxon-name-part taxon-name-part-type="genus" reg="Planitorus">Planitorus</tp:taxon-name-part>
          </tp:taxon-name><tp:taxon-authority>van Achterberg, 1995</tp:taxon-authority><xref ref-type="fig" rid="F14">Figs 84–96</xref><!--PageBreak--><tp:nomenclature-citation-list><tp:nomenclature-citation><tp:taxon-name>
                <tp:taxon-name-part taxon-name-part-type="genus" reg="Planitorus">Planitorus</tp:taxon-name-part>
              </tp:taxon-name><comment>van Achterberg, 1995: 46–47.</comment></tp:nomenclature-citation></tp:nomenclature-citation-list></tp:nomenclature><tp:treatment-sec sec-type="type species" id="SECID0E1JAI"><title>Type species.</title><p>
            <italic><tp:taxon-name><tp:taxon-name-part taxon-name-part-type="genus" reg="Planitorus">Planitorus</tp:taxon-name-part> <tp:taxon-name-part taxon-name-part-type="species" reg="breviflagellaris">breviflagellaris</tp:taxon-name-part></tp:taxon-name></italic> van Achterberg, 1995 (examined).</p></tp:treatment-sec><tp:treatment-sec sec-type="diagnosis" id="SECID0ELKAI"><title>Diagnosis.</title><p>Antenna of ♀ with 17 segments, and segments of apical half moniliform (Figs <xref ref-type="fig" rid="F14">87</xref>, <xref ref-type="fig" rid="F14">91</xref>), of ♂ unknown; antennal sockets touching each other (Fig. <xref ref-type="fig" rid="F14">85</xref>); clypeus not differentiated from face (Fig. <xref ref-type="fig" rid="F14">86</xref>); head elongated below eyes (Fig. <xref ref-type="fig" rid="F14">86</xref>); pronotal collar below level of mesoscutum (Fig. <xref ref-type="fig" rid="F14">87</xref>), but mesoscutum low anteriorly; notauli largely reduced, united posteriorly (Fig. <xref ref-type="fig" rid="F14">90</xref>); scutellar sulcus narrow and curved (Fig. <xref ref-type="fig" rid="F14">90</xref>); mesosternal sulcus absent and area smooth; vein M+CU1 of fore wing of type species largely unsclerotized (Fig. <xref ref-type="fig" rid="F14">84</xref>); fore tibia with spiny setae (Fig. <xref ref-type="fig" rid="F14">94</xref>); hind coxa only basally rugose (Fig. <xref ref-type="fig" rid="F14">87</xref>); fore and middle tarsal claws with a lamelliform lobe (Fig. <xref ref-type="fig" rid="F14">94</xref>) and hind claws simple (Fig. <xref ref-type="fig" rid="F14">92</xref>); dorsope of first tergite distinct and tergite distinctly widened posteriorly (Fig. <xref ref-type="fig" rid="F14">93</xref>); ovipositor strongly compressed (Figs <xref ref-type="fig" rid="F14">87</xref>, <xref ref-type="fig" rid="F14">88</xref>); ♀ macropterous.</p><fig id="F14" position="float" orientation="portrait"><label>Figures 84–96.</label><caption><p>
                <italic><tp:taxon-name><tp:taxon-name-part taxon-name-part-type="genus" reg="Planitorus">Planitorus</tp:taxon-name-part> <tp:taxon-name-part taxon-name-part-type="species" reg="breviflagellaris">breviflagellaris</tp:taxon-name-part></tp:taxon-name></italic> van Achterberg, ♀, holotype. <bold>84</bold> wings <bold>85</bold> head, dorsal aspect <bold>86</bold> head, frontal aspect <bold>87</bold> habitus, lateral aspect <bold>88</bold> ovipositor, ventral aspect <bold>89</bold> fore femur, lateral aspect <bold>90</bold> mesosoma, dorsal aspect <bold>91</bold> apex of antenna <bold>92</bold> outer hind claw, lateral aspect <bold>93</bold> first metasomal tergite, dorsal aspect <bold>94</bold> fore tibia and tarsus, mainly lateral aspect <bold>95</bold> base of antenna, lateral aspect <bold>96</bold> hind leg, lateral aspect. 84, 87–90, 93, 95: 1.0× scale-line; 85, 86: 1.6×; 91, 92, 94, 96: 2.5×. From: <xref ref-type="bibr" rid="B8">van Achterberg (1995)</xref>.</p></caption><graphic xmlns:xlink="http://www.w3.org/1999/xlink" xlink:href="zookeys-718-065-g014.jpg" position="float" orientation="portrait" xlink:type="simple" id="oo_171708.jpg"/></fig></tp:treatment-sec><tp:treatment-sec sec-type="distribution" id="SECID0EHOAI"><title>Distribution.</title><p>Australia: one species.</p></tp:treatment-sec><tp:treatment-sec sec-type="biology" id="SECID0EMOAI"><title>Biology.</title><p>Unknown.</p></tp:treatment-sec><ref-list><ref id="B8"><mixed-citation xmlns:xlink="http://www.w3.org/1999/xlink" xlink:type="simple">
          <person-group><name name-style="western"><surname>van Achterberg</surname><given-names>C</given-names></name></person-group> (<year>1995</year>) <article-title>Generic revision of the subfamily <tp:taxon-name><tp:taxon-name-part taxon-name-part-type="subfamily">Betylobraconinae</tp:taxon-name-part></tp:taxon-name> (<tp:taxon-name><tp:taxon-name-part taxon-name-part-type="order">Hymenoptera</tp:taxon-name-part></tp:taxon-name>: <tp:taxon-name><tp:taxon-name-part taxon-name-part-type="family">Braconidae</tp:taxon-name-part></tp:taxon-name>) and other groups with modified fore tarsus.</article-title> <source>Zoologische Verhandelingen, Leiden</source> <volume>298</volume>: <fpage>1</fpage>–<lpage>242</lpage>.</mixed-citation></ref></ref-list></tp:taxon-treatment>
