# Supplementary material for: A revision of the tribe Planitorini van Achterberg (Hymenoptera, Braconidae, Euphorinae), with description of a new genus from Australia
Source: Zookeys. 2017 Dec 4;(718):35–64. doi: 10.3897/zookeys.718.21151 (PMC5740435; doi:10.3897/zookeys.718.21151)
Supplement: XML Treatment for Planitorus breviflagellaris [file zookeys.718.21151-treatment11.xml]

<!DOCTYPE tp:taxon-treatment
  PUBLIC "-//TaxonX//DTD Taxonomic Treatment Publishing DTD v0 20100105//EN" "tax-treatment-NSO.dtd">
<tp:taxon-treatment xmlns:tp="http://www.plazi.org/taxpub"><tp:treatment-meta><kwd-group><label>Taxon classification</label><kwd><named-content xmlns:xlink="http://www.w3.org/1999/xlink" content-type="kingdom">Animalia</named-content></kwd><kwd><named-content xmlns:xlink="http://www.w3.org/1999/xlink" content-type="order">Hymenoptera</named-content></kwd><kwd><named-content xmlns:xlink="http://www.w3.org/1999/xlink" content-type="family">Braconidae</named-content></kwd></kwd-group><mixed-citation publication-type="journal"><person-group><name><surname>van Achterberg</surname><given-names>Cornelis</given-names></name><name><surname>Quicke</surname><given-names>Donald L.J.</given-names></name><name><surname>Boring</surname><given-names>C. Andrew</given-names></name></person-group><article-title>A revision of the tribe <tp:taxon-name><tp:taxon-name-part taxon-name-part-type="tribe">Planitorini</tp:taxon-name-part></tp:taxon-name> van Achterberg (<tp:taxon-name><tp:taxon-name-part taxon-name-part-type="order">Hymenoptera</tp:taxon-name-part></tp:taxon-name>, <tp:taxon-name><tp:taxon-name-part taxon-name-part-type="family">Braconidae</tp:taxon-name-part></tp:taxon-name>, <tp:taxon-name><tp:taxon-name-part taxon-name-part-type="subfamily">Euphorinae</tp:taxon-name-part></tp:taxon-name>), with description of a new genus from Australia</article-title><source>Zookeys</source><day>4</day><month>12</month><year>2017</year><volume>2017</volume><issue>718</issue><fpage>35</fpage><lpage>64</lpage><pub-id pub-id-type="doi">10.3897/zookeys.718.21151</pub-id></mixed-citation></tp:treatment-meta><tp:nomenclature><tp:taxon-name>
            <tp:taxon-name-part taxon-name-part-type="genus" reg="Planitorus">Planitorus</tp:taxon-name-part>
            <tp:taxon-name-part taxon-name-part-type="species" reg="breviflagellaris">breviflagellaris</tp:taxon-name-part>
          </tp:taxon-name><tp:taxon-authority>van Achterberg, 1995</tp:taxon-authority><xref ref-type="fig" rid="F14">Figs 84–96</xref><tp:nomenclature-citation-list><tp:nomenclature-citation><tp:taxon-name>
                <tp:taxon-name-part taxon-name-part-type="genus" reg="Planitorus">Planitorus</tp:taxon-name-part> <tp:taxon-name-part taxon-name-part-type="species" reg="breviflagellaris">breviflagellaris</tp:taxon-name-part></tp:taxon-name><comment>van Achterberg, 1995: 47-48, 192.</comment></tp:nomenclature-citation></tp:nomenclature-citation-list></tp:nomenclature><tp:treatment-sec sec-type="diagnosis" id="SECID0EGQAI"><title>Diagnosis.</title><p>See generic diagnosis.</p></tp:treatment-sec><tp:treatment-sec sec-type="distribution" id="SECID0ELQAI"><title>Distribution.</title><p>Australia (Queensland, A.C.T.). Collected in December–March.</p></tp:treatment-sec><tp:treatment-sec sec-type="notes" id="SECID0EQQAI"><title>Notes.</title><p>A headless and also otherwise severely damaged male from near Mount Barker (<named-content xmlns:xlink="http://www.w3.org/1999/xlink" content-type="dwc:institutional_code" xlink:type="simple">HIC</named-content>: Western Australia, 25.iv.2000, DNA voucher BJS101 (as “<italic><tp:taxon-name><tp:taxon-name-part taxon-name-part-type="genus" reg="Planitorus">Planitorus</tp:taxon-name-part></tp:taxon-name></italic> sp.” in <xref ref-type="bibr" rid="B2">Sharanowski et al. (2011)</xref>), and incorrectly labelled as “Mount Baker”) may belong to an undescribed second species. It has the notauli entirely absent, vein M+CU1 of fore wing largely sclerotized and the precoxal sulcus present medially.</p><!--PageBreak--><!--PageBreak--></tp:treatment-sec><tp:treatment-sec><!--Section generated to contain objects referenced in tp:taxon-treatment.--><fig id="F14" position="float" orientation="portrait"><label>Figures 84–96.</label><caption><p>
                <italic><tp:taxon-name><tp:taxon-name-part taxon-name-part-type="genus" reg="Planitorus">Planitorus</tp:taxon-name-part> <tp:taxon-name-part taxon-name-part-type="species" reg="breviflagellaris">breviflagellaris</tp:taxon-name-part></tp:taxon-name></italic> van Achterberg, ♀, holotype. <bold>84</bold> wings <bold>85</bold> head, dorsal aspect <bold>86</bold> head, frontal aspect <bold>87</bold> habitus, lateral aspect <bold>88</bold> ovipositor, ventral aspect <bold>89</bold> fore femur, lateral aspect <bold>90</bold> mesosoma, dorsal aspect <bold>91</bold> apex of antenna <bold>92</bold> outer hind claw, lateral aspect <bold>93</bold> first metasomal tergite, dorsal aspect <bold>94</bold> fore tibia and tarsus, mainly lateral aspect <bold>95</bold> base of antenna, lateral aspect <bold>96</bold> hind leg, lateral aspect. 84, 87–90, 93, 95: 1.0× scale-line; 85, 86: 1.6×; 91, 92, 94, 96: 2.5×. From: <xref ref-type="bibr" rid="B8">van Achterberg (1995)</xref>.</p></caption><graphic xmlns:xlink="http://www.w3.org/1999/xlink" xlink:href="zookeys-718-065-g014.jpg" position="float" orientation="portrait" xlink:type="simple" id="oo_171708.jpg"/></fig></tp:treatment-sec><ref-list><ref id="B8"><mixed-citation xmlns:xlink="http://www.w3.org/1999/xlink" xlink:type="simple">
          <person-group><name name-style="western"><surname>van Achterberg</surname><given-names>C</given-names></name></person-group> (<year>1995</year>) <article-title>Generic revision of the subfamily <tp:taxon-name><tp:taxon-name-part taxon-name-part-type="subfamily">Betylobraconinae</tp:taxon-name-part></tp:taxon-name> (<tp:taxon-name><tp:taxon-name-part taxon-name-part-type="order">Hymenoptera</tp:taxon-name-part></tp:taxon-name>: <tp:taxon-name><tp:taxon-name-part taxon-name-part-type="family">Braconidae</tp:taxon-name-part></tp:taxon-name>) and other groups with modified fore tarsus.</article-title> <source>Zoologische Verhandelingen, Leiden</source> <volume>298</volume>: <fpage>1</fpage>–<lpage>242</lpage>.</mixed-citation></ref><ref id="B2"><mixed-citation xmlns:xlink="http://www.w3.org/1999/xlink" xlink:type="simple">
          <person-group><name name-style="western"><surname>Sharanowski</surname><given-names>BJ</given-names></name><name name-style="western"><surname>Dowling</surname><given-names>APG</given-names></name><name name-style="western"><surname>Sharkey</surname><given-names>MJ</given-names></name></person-group> (<year>2011</year>) <article-title>Molecular phylogenetics of <tp:taxon-name><tp:taxon-name-part taxon-name-part-type="family">Braconidae</tp:taxon-name-part></tp:taxon-name> (<tp:taxon-name><tp:taxon-name-part taxon-name-part-type="order">Hymenoptera</tp:taxon-name-part></tp:taxon-name>: <tp:taxon-name><tp:taxon-name-part taxon-name-part-type="superfamily">Ichneumonoidea</tp:taxon-name-part></tp:taxon-name>), based on multiple nuclear genes, and implications for classification.</article-title> <source>Systematic Entomology</source> <volume>36</volume>: <fpage>549</fpage>–<lpage>572</lpage>. <ext-link xlink:type="simple" ext-link-type="doi" xlink:href="10.1111/j.1365-3113.2011.00580.x">https://doi.org/10.1111/j.1365-3113.2011.00580.x</ext-link></mixed-citation></ref></ref-list></tp:taxon-treatment>
